# Supplementary material for: Tartrate-resistant acid phosphatase (TRAP/ACP5) promotes metastasis-related properties via TGFβ2/TβR and CD44 in MDA-MB-231 breast cancer cells
Source: BMC Cancer. 2017 Sep 15;17:650. doi: 10.1186/s12885-017-3616-7 (PMC5602878; doi:10.1186/s12885-017-3616-7)
Supplement: Supplementary file 4 — Phosphorylation sites significantly regulated in TRAP3high cells compared to control (ctrl) cells. Unique phosphorylation sites are defined by a sequence window of 15 amino acids centered at the phosphorylated residue. The column “Protein class” describes to which of the examined protein class a protein belongs to. Examined proteins classes include protein kinases, protein phosphatases, ubiquitin and UBL system enzymes and transcription factors. The column “Functional site” describes whether the phospho-site has a known regulatory function based on the information available on the database PhosphoSitePlus. (XLSX 48 kb) [file 12885_2017_3616_MOESM4_ESM.xlsx]

## Sheet: table S1 TRAP reg phsites.txt
Peptide sequence	No. of phosphorylations	Gene	Sequence window	Phospho site	Uniprot ID	Modified residue	Protein description	Site probability replicate #1	Site probability replicate #2	Normalized ph log2(H/L) replicate #1	Protein log2(ratio) replicate #1	Normalized ph log2(H/L) replicate #2	Protein log2(ratio) replicate #2	MAD replicate #1	MAD replicate #2	modified z score replicate #1	modified z score replicate #2	Protein class	Functional site (based on PhosphoSitePlus)
EAEEESSGGEEEDEDENIEVVYSK	2	EIF5	KEAEEESSGGEEEDE	S390	P55010	S	Eukaryotic translation initiation factor 5 OS=Homo sapiens GN=EIF5 PE=1 SV=2 - [IF5_HUMAN]	100	100	-3.64648	0.381736	-1.07762	0.611514	3.47772	0.938469	-11.4532	-3.18532	None	TRUE
EAEEESSGGEEEDEDENIEVVYSK	2	EIF5	LKEAEEESSGGEEED	S389	P55010	S	Eukaryotic translation initiation factor 5 OS=Homo sapiens GN=EIF5 PE=1 SV=2 - [IF5_HUMAN]	100	100	-3.64648	0.381736	-1.07762	0.611514	3.47772	0.938469	-11.4532	-3.18532	None	TRUE
SPVQEASSATDTDTNSQEDPADTASVSSLSLSTGHTK	2	FAM91A1	EDPADTASVSSLSLS	S364	Q658Y4	S	Protein FAM91A1 OS=Homo sapiens GN=FAM91A1 PE=1 SV=3 - [F91A1_HUMAN]	98.7	89	-2.95762	0.219703	-1.74912	0.199026	2.78886	1.60996	-9.18454	-5.4645	None	FALSE
TPESQPDTPPGTPLVSQDEKR	3	PNKP	EETRTPESQPDTPPG	S75	Q96T60-2	S	Isoform 2 of Bifunctional polynucleotide phosphatase/kinase OS=Homo sapiens GN=PNKP - [PNKP_HUMAN]	91.5	92.8	-2.54249	-0.334828	-1.40081	-0.52274	2.37373	1.26166	-7.8174	-4.28228	None	FALSE
DYSTLTSVSSHDSRLTAGVPDTPTR	3	ITGB4	TSVSSHDSRLTAGVP	S1451	P16144-4	S	Isoform Beta-4D of Integrin beta-4 OS=Homo sapiens GN=ITGB4 - [ITB4_HUMAN]	99.75	98.4	-2.39914	-1.70406	-1.83753	-1.63857	2.23038	1.69837	-7.3453	-5.76456	None	FALSE
GSDSEDGEFEIQAEDDAR	2	DDX54	AASQARGSDSEDGEF	S39	Q8TDD1	S	ATP-dependent RNA helicase DDX54 OS=Homo sapiens GN=DDX54 PE=1 SV=2 - [DDX54_HUMAN]	100	100	-2.38853	-0.597315	-1.2695	-0.538577	2.21977	1.13034	-7.31036	-3.83658	None	FALSE
GSDSEDGEFEIQAEDDAR	2	DDX54	SQARGSDSEDGEFEI	S41	Q8TDD1	S	ATP-dependent RNA helicase DDX54 OS=Homo sapiens GN=DDX54 PE=1 SV=2 - [DDX54_HUMAN]	100	100	-2.38853	-0.597315	-1.2695	-0.538577	2.21977	1.13034	-7.31036	-3.83658	None	FALSE
TPESQPDTPPGTPLVSQDEKR	3	PNKP	QPDTPPGTPLVSQDE	T83	Q96T60-2	T	Isoform 2 of Bifunctional polynucleotide phosphatase/kinase OS=Homo sapiens GN=PNKP - [PNKP_HUMAN]	99.55	100	-2.32458	-0.334828	-1.40081	-0.52274	2.15583	1.26166	-7.09978	-4.28228	None	FALSE
TPESQPDTPPGTPLVSQDEKR	3	PNKP	TPESQPDTPPGTPLV	T79	Q96T60-2	T	Isoform 2 of Bifunctional polynucleotide phosphatase/kinase OS=Homo sapiens GN=PNKP - [PNKP_HUMAN]	100	100	-2.32458	-0.334828	-1.40081	-0.52274	2.15583	1.26166	-7.09978	-4.28228	None	FALSE
LSAITMALQYGSESEEDAALAAAR	2	PBRM1	ALQYGSESEEDAALA	S355	Q86U86-6	S	Isoform 6 of Protein polybromo-1 OS=Homo sapiens GN=PBRM1 - [PB1_HUMAN]	100	100	-2.32358	0.262552	-1.02104	0.321051	2.15483	0.881885	-7.09648	-2.99327	Transcription factor	FALSE
LSAITMALQYGSESEEDAALAAAR	2	PBRM1	TMALQYGSESEEDAA	S353	Q86U86-6	S	Isoform 6 of Protein polybromo-1 OS=Homo sapiens GN=PBRM1 - [PB1_HUMAN]	99.8	100	-2.32358	0.262552	-1.02104	0.321051	2.15483	0.881885	-7.09648	-2.99327	Transcription factor	FALSE
DIEVLSEDTDYEEDEVTK	2	ARID4B	IEVLSEDTDYEEDEV	T707	Q4LE39-2	T	Isoform 2 of AT-rich interactive domain-containing protein 4B OS=Homo sapiens GN=ARID4B - [ARI4B_HUMAN]	100	99.65	-2.32011	0.615035	-1.35229	0.653471	2.15135	1.21314	-7.08503	-4.11759	Transcription factor	FALSE
DIEVLSEDTDYEEDEVTK	2	ARID4B	RKDIEVLSEDTDYEE	S704	Q4LE39-2	S	Isoform 2 of AT-rich interactive domain-containing protein 4B OS=Homo sapiens GN=ARID4B - [ARI4B_HUMAN]	100	100	-2.32011	0.615035	-1.35229	0.653471	2.15135	1.21314	-7.08503	-4.11759	Transcription factor	FALSE
DTVIIVSEPSEDEESQGLPTMAR	2	SMARCAD1	KDTVIIVSEPSEDEE	S124	Q9H4L7	S	SWI/SNF-related matrix-associated actin-dependent regulator of chromatin subfamily A containing DEAD/H box 1 OS=Homo sapiens GN=SMARCAD1 PE=1 SV=2 - [SMRCD_HUMAN]	100	99.4	-2.29131	-0.575587	-1.19287	-0.382757	2.12256	1.05372	-6.99021	-3.5765	None	FALSE
DTVIIVSEPSEDEESQGLPTMAR	2	SMARCAD1	VIIVSEPSEDEESQG	S127	Q9H4L7	S	SWI/SNF-related matrix-associated actin-dependent regulator of chromatin subfamily A containing DEAD/H box 1 OS=Homo sapiens GN=SMARCAD1 PE=1 SV=2 - [SMRCD_HUMAN]	99.8	100	-2.29131	-0.575587	-1.19287	-0.382757	2.12256	1.05372	-6.99021	-3.5765	None	FALSE
GQDTVAIEGFTDEEDTESGGEGQYR	2	QSER1	TVAIEGFTDEEDTES	T1102	Q2KHR3-2	T	Isoform 2 of Glutamine and serine-rich protein 1 OS=Homo sapiens GN=QSER1 - [QSER1_HUMAN]	100	100	-2.25445	-0.0803357	-0.917919	-0.137138	2.0857	0.778764	-6.86882	-2.64326	None	FALSE
VREDDEDSDDDGSDEEIDESLAAQFLNSGNVR	2	TRIP12	EDSDDDGSDEEIDES	S1052	Q14669-4	S	Isoform 4 of E3 ubiquitin-protein ligase TRIP12 OS=Homo sapiens GN=TRIP12 - [TRIPC_HUMAN]	99.3	100	-2.19961	0.132628	-1.00885	0.104303	2.03085	0.869699	-6.68819	-2.95191	Ubiquitin and UBL	FALSE
VREDDEDSDDDGSDEEIDESLAAQFLNSGNVR	2	TRIP12	VREDDEDSDDDGSDE	S1047	Q14669-4	S	Isoform 4 of E3 ubiquitin-protein ligase TRIP12 OS=Homo sapiens GN=TRIP12 - [TRIPC_HUMAN]	98.8	94.85	-2.19961	0.132628	-1.00885	0.104303	2.03085	0.869699	-6.68819	-2.95191	Ubiquitin and UBL	FALSE
NHLSPQQGGATPQVPSPCCR	3	SENP3	AHPKNHLSPQQGGAT	S169	Q9H4L4	S	Sentrin-specific protease 3 OS=Homo sapiens GN=SENP3 PE=1 SV=2 - [SENP3_HUMAN]	100	100	-2.1506	-0.769157	-1.65331	-0.822785	1.98184	1.51415	-6.52678	-5.1393	Ubiquitin and UBL	FALSE
NHLSPQQGGATPQVPSPCCR	3	SENP3	GATPQVPSPCCRFDS	S181	Q9H4L4	S	Sentrin-specific protease 3 OS=Homo sapiens GN=SENP3 PE=1 SV=2 - [SENP3_HUMAN]	100	100	-2.1506	-0.769157	-1.65331	-0.822785	1.98184	1.51415	-6.52678	-5.1393	Ubiquitin and UBL	FALSE
NHLSPQQGGATPQVPSPCCR	3	SENP3	SPQQGGATPQVPSPC	T176	Q9H4L4	T	Sentrin-specific protease 3 OS=Homo sapiens GN=SENP3 PE=1 SV=2 - [SENP3_HUMAN]	100	100	-2.1506	-0.769157	-1.65331	-0.822785	1.98184	1.51415	-6.52678	-5.1393	Ubiquitin and UBL	FALSE
GGSSDLSDEDEDAEDSSANIITDLVYQGASLQAQTDR	2	NOTCH2	RGGSSDLSDEDEDAE	S1845	Q04721	S	Neurogenic locus notch homolog protein 2 OS=Homo sapiens GN=NOTCH2 PE=1 SV=3 - [NOTC2_HUMAN]	96.7	97.3	-2.12976	1.33375	-1.31692	1.24908	1.96101	1.17776	-6.45817	-3.99752	None	FALSE
EMDESLANLSEDEYYSEEER	2	KDM1A	DESLANLSEDEYYSE	S131	O60341	S	Lysine-specific histone demethylase 1A OS=Homo sapiens GN=KDM1A PE=1 SV=2 - [KDM1A_HUMAN]	99.9	100	-2.11094	0.249222	-1.34846	0.34196	1.94219	1.2093	-6.39619	-4.10458	None	TRUE
EMDESLANLSEDEYYSEEER	2	KDM1A	LSEDEYYSEEERNAK	S137	O60341	S	Lysine-specific histone demethylase 1A OS=Homo sapiens GN=KDM1A PE=1 SV=2 - [KDM1A_HUMAN]	99.1	99.15	-2.11094	0.249222	-1.34412	0.34196	1.94219	1.20497	-6.39619	-4.08986	None	TRUE
SQTTTERDSDTDVEEEELPVENR	3	MDC1	QTTTERDSDTDVEEE	S453	Q14676-3	S	Isoform 3 of Mediator of DNA damage checkpoint protein 1 OS=Homo sapiens GN=MDC1 - [MDC1_HUMAN]	99.45	100	-2.10978	-0.518506	-1.59565	-0.508114	1.94103	1.45649	-6.39238	-4.94358	None	TRUE
FSEMMNNMGGDEDVDLPEVDGADDDSQDSDDEKMPDLE	2	PTGES3	ADDDSQDSDDEKMPD	S118	Q15185-2	S	Isoform 2 of Prostaglandin E synthase 3 OS=Homo sapiens GN=PTGES3 - [TEBP_HUMAN]	100	100	-2.08825	0.545354	-1.65453	0.525785	1.9195	1.51537	-6.32147	-5.14343	None	FALSE
FSEMMNNMGGDEDVDLPEVDGADDDSQDSDDEKMPDLE	2	PTGES3	VDGADDDSQDSDDEK	S115	Q15185-2	S	Isoform 2 of Prostaglandin E synthase 3 OS=Homo sapiens GN=PTGES3 - [TEBP_HUMAN]	100	100	-2.08825	0.545354	-1.65453	0.525785	1.9195	1.51537	-6.32147	-5.14343	None	FALSE
SQTTTERDSDTDVEEEELPVENR	3	MDC1	TTERDSDTDVEEEEL	T455	Q14676-3	T	Isoform 3 of Mediator of DNA damage checkpoint protein 1 OS=Homo sapiens GN=MDC1 - [MDC1_HUMAN]	99.9	100	-1.9916	-0.518506	-1.59565	-0.508114	1.82285	1.45649	-6.00317	-4.94358	None	TRUE
TDVIQGDDVADATSEVEVSSTSETTPK	1	RANBP2	VSSTSETTPKAVVSP	T2504	P49792	T	E3 SUMO-protein ligase RanBP2 OS=Homo sapiens GN=RANBP2 PE=1 SV=2 - [RBP2_HUMAN]	90.4	95.9	-1.99109	-0.0818664	-1.27957	0.0530937	1.82233	1.14042	-6.00147	-3.87077	Ubiquitin and UBL	FALSE
SQTTTERDSDTDVEEEELPVENR	3	MDC1	LQRSQTTTERDSDTD	T449	Q14676-3	T	Isoform 3 of Mediator of DNA damage checkpoint protein 1 OS=Homo sapiens GN=MDC1 - [MDC1_HUMAN]	86.15	98.8	-1.95954	-0.518506	-1.59565	-0.508114	1.79079	1.45649	-5.89758	-4.94358	None	FALSE
EMDESLANLSEDEYYSEEER	2	KDM1A	ANLSEDEYYSEEERN	Y135	O60341	Y	Lysine-specific histone demethylase 1A OS=Homo sapiens GN=KDM1A PE=1 SV=2 - [KDM1A_HUMAN]	84.3	84.4	-1.93128	0.249222	-1.22244	0.34196	1.76253	1.08329	-5.80452	-3.67687	None	FALSE
GTMDDISQEEGSSQGEDSVSGSQR	2	SMC1A	GEDSVSGSQRISSIY	S966	Q14683	S	Structural maintenance of chromosomes protein 1A OS=Homo sapiens GN=SMC1A PE=1 SV=2 - [SMC1A_HUMAN]	98.65	92.6	-1.88111	-0.00144776	-1.76933	-0.00879695	1.71235	1.63017	-5.63928	-5.53308	None	TRUE
GTMDDISQEEGSSQGEDSVSGSQR	2	SMC1A	ISQEEGSSQGEDSVS	S957	Q14683	S	Structural maintenance of chromosomes protein 1A OS=Homo sapiens GN=SMC1A PE=1 SV=2 - [SMC1A_HUMAN]	90.8	96.45	-1.88111	-0.00144776	-1.75948	-0.00879695	1.71235	1.62032	-5.63928	-5.49965	None	TRUE
SPDEATAADQESEDDLSASRTSLER	3	FARP1	ATAADQESEDDLSAS	S889	Q9Y4F1	S	FERM, RhoGEF and pleckstrin domain-containing protein 1 OS=Homo sapiens GN=FARP1 PE=1 SV=1 - [FARP1_HUMAN]	100	100	-1.85339	0.0623047	-1.38624	-0.19369	1.68463	1.24708	-5.548	-4.23282	None	FALSE
SPDEATAADQESEDDLSASRTSLER	3	FARP1	DLSASRTSLERQAPH	S899	Q9Y4F1	S	FERM, RhoGEF and pleckstrin domain-containing protein 1 OS=Homo sapiens GN=FARP1 PE=1 SV=1 - [FARP1_HUMAN]	90.7	91.6	-1.85339	0.0623047	-1.38624	-0.19369	1.68463	1.24708	-5.548	-4.23282	None	FALSE
WKAEGHSDDESDSEGSDSESTSR	4	STK26	EGHSDDESDSEGSDS	S242	Q9P289-3	S	Isoform 3 of Serine/threonine-protein kinase 26 OS=Homo sapiens GN=STK26 - [STK26_HUMAN]	100	100	-1.84075	-0.173547	-0.92282	-0.0536047	1.672	0.783665	-5.50637	-2.65989	None	FALSE
WKAEGHSDDESDSEGSDSESTSR	4	STK26	HSDDESDSEGSDSES	S244	Q9P289-3	S	Isoform 3 of Serine/threonine-protein kinase 26 OS=Homo sapiens GN=STK26 - [STK26_HUMAN]	93.1	99.6	-1.84075	-0.173547	-0.92282	-0.0536047	1.672	0.783665	-5.50637	-2.65989	None	FALSE
WKAEGHSDDESDSEGSDSESTSR	4	STK26	RWKAEGHSDDESDSE	S238	Q9P289-3	S	Isoform 3 of Serine/threonine-protein kinase 26 OS=Homo sapiens GN=STK26 - [STK26_HUMAN]	100	100	-1.84075	-0.173547	-0.92282	-0.0536047	1.672	0.783665	-5.50637	-2.65989	None	FALSE
WKAEGHSDDESDSEGSDSESTSR	4	STK26	SDSEGSDSESTSREN	S249	Q9P289-3	S	Isoform 3 of Serine/threonine-protein kinase 26 OS=Homo sapiens GN=STK26 - [STK26_HUMAN]	92.4	92.8	-1.84075	-0.173547	-0.919989	-0.0536047	1.672	0.780833	-5.50637	-2.65028	None	FALSE
DLELPSQEAPSFQGTESPKPCK	3	RHBDF2	LPSQEAPSFQGTESP	S142	Q6PJF5-2	S	Isoform 2 of Inactive rhomboid protein 2 OS=Homo sapiens GN=RHBDF2 - [RHDF2_HUMAN]	99.65	99.5	-1.83099	-0.0727064	-2.21302	-0.0967194	1.66223	2.07386	-5.47422	-7.03904	None	FALSE
DLELPSQEAPSFQGTESPKPCK	3	RHBDF2	PSFQGTESPKPCKMP	S148	Q6PJF5-2	S	Isoform 2 of Inactive rhomboid protein 2 OS=Homo sapiens GN=RHBDF2 - [RHDF2_HUMAN]	99.1	92.3	-1.83099	-0.0727064	-2.21302	-0.0967194	1.66223	2.07386	-5.47422	-7.03904	None	FALSE
DLELPSQEAPSFQGTESPKPCK	3	RHBDF2	QRDLELPSQEAPSFQ	S137	Q6PJF5-2	S	Isoform 2 of Inactive rhomboid protein 2 OS=Homo sapiens GN=RHBDF2 - [RHDF2_HUMAN]	100	100	-1.83099	-0.0727064	-2.21302	-0.0967194	1.66223	2.07386	-5.47422	-7.03904	None	FALSE
IAKEEESEDESNEEEEEEDEEESESEAK	3	SMARCA2	EEEDEEESESEAKSV	S1510	P51531-2	S	Isoform Short of Probable global transcription activator SNF2L2 OS=Homo sapiens GN=SMARCA2 - [SMCA2_HUMAN]	99.35	99.35	-1.80379	0.88404	-1.04334	0.834453	1.63504	0.904189	-5.38466	-3.06897	None	FALSE
IAKEEESEDESNEEEEEEDEEESESEAK	3	SMARCA2	EEESEDESNEEEEEE	S1498	P51531-2	S	Isoform Short of Probable global transcription activator SNF2L2 OS=Homo sapiens GN=SMARCA2 - [SMCA2_HUMAN]	100	100	-1.80379	0.88404	-1.04334	0.834453	1.63504	0.904189	-5.38466	-3.06897	None	FALSE
IAKEEESEDESNEEEEEEDEEESESEAK	3	SMARCA2	KIAKEEESEDESNEE	S1494	P51531-2	S	Isoform Short of Probable global transcription activator SNF2L2 OS=Homo sapiens GN=SMARCA2 - [SMCA2_HUMAN]	100	100	-1.80379	0.88404	-1.04334	0.834453	1.63504	0.904189	-5.38466	-3.06897	None	FALSE
ASLGSLEGEAEAEASSPKGK	3	AHNAK	DLKSSKASLGSLEGE	S5749	Q09666	S	Neuroblast differentiation-associated protein AHNAK OS=Homo sapiens GN=AHNAK PE=1 SV=2 - [AHNK_HUMAN]	100	100	-1.75374	-0.524738	-0.88808	-0.508114	1.58499	0.748924	-5.21984	-2.54198	None	FALSE
ASLGSLEGEAEAEASSPKGK	3	AHNAK	SSKASLGSLEGEAEA	S5752	Q09666	S	Neuroblast differentiation-associated protein AHNAK OS=Homo sapiens GN=AHNAK PE=1 SV=2 - [AHNK_HUMAN]	100	100	-1.75374	-0.524738	-0.88808	-0.508114	1.58499	0.748924	-5.21984	-2.54198	None	FALSE
AAQSPFSIPNSSSGPYGSQDSVHSSPEDGGGGR	3	ZNRF2	GPYGSQDSVHSSPED	S116	Q8NHG8	S	E3 ubiquitin-protein ligase ZNRF2 OS=Homo sapiens GN=ZNRF2 PE=1 SV=1 - [ZNRF2_HUMAN]	87.35	99	-1.74753	0.239449	-1.84109	0.135243	1.57878	1.70194	-5.19938	-5.77667	Ubiquitin and UBL	FALSE
AAQSPFSIPNSSSGPYGSQDSVHSSPEDGGGGR	3	ZNRF2	GSQDSVHSSPEDGGG	S119	Q8NHG8	S	E3 ubiquitin-protein ligase ZNRF2 OS=Homo sapiens GN=ZNRF2 PE=1 SV=1 - [ZNRF2_HUMAN]	83.65	87.9	-1.74753	0.239449	-1.84109	0.135243	1.57878	1.70194	-5.19938	-5.77667	Ubiquitin and UBL	FALSE
TSAAACAVTDLSDDSDFDEKAK	3	UTP3	ACAVTDLSDDSDFDE	S365	Q9NQZ2	S	Something about silencing protein 10 OS=Homo sapiens GN=UTP3 PE=1 SV=1 - [SAS10_HUMAN]	100	100	-1.73952	-0.382134	-1.11219	-0.244734	1.57077	0.973033	-5.173	-3.30264	None	FALSE
TSAAACAVTDLSDDSDFDEKAK	3	UTP3	SAAACAVTDLSDDSD	T362	Q9NQZ2	T	Something about silencing protein 10 OS=Homo sapiens GN=UTP3 PE=1 SV=1 - [SAS10_HUMAN]	100	100	-1.73952	-0.382134	-1.11219	-0.244734	1.57077	0.973033	-5.173	-3.30264	None	FALSE
TSAAACAVTDLSDDSDFDEKAK	3	UTP3	VTDLSDDSDFDEKAK	S368	Q9NQZ2	S	Something about silencing protein 10 OS=Homo sapiens GN=UTP3 PE=1 SV=1 - [SAS10_HUMAN]	100	100	-1.73952	-0.382134	-1.11219	-0.244734	1.57077	0.973033	-5.173	-3.30264	None	FALSE
YVESDDEKPLDDETVNEDASNENSENDITMQSLPK	3	ATRX	ETVNEDASNENSEND	S108	P46100-4	S	Isoform 3 of Transcriptional regulator ATRX OS=Homo sapiens GN=ATRX - [ATRX_HUMAN]	100	100	-1.72368	0.322796	-0.939725	0.351156	1.55492	0.800569	-5.12081	-2.71727	None	FALSE
LLDLSDSTSVASFPSADETDGNLPESR	2	ROCK1	SDSTSVASFPSADET	S1105	Q13464	S	Rho-associated protein kinase 1 OS=Homo sapiens GN=ROCK1 PE=1 SV=1 - [ROCK1_HUMAN]	98.9	99.8	-1.71324	0.786743	-1.26505	0.824583	1.54449	1.1259	-5.08645	-3.82149	Kinase	FALSE
YVESDDEKPLDDETVNEDASNENSENDITMQSLPK	3	ATRX	EDASNENSENDITMQ	S112	P46100-4	S	Isoform 3 of Transcriptional regulator ATRX OS=Homo sapiens GN=ATRX - [ATRX_HUMAN]	99.95	99.95	-1.64686	0.322796	-0.916091	0.351156	1.47811	0.776936	-4.86783	-2.63705	None	FALSE
LLDLSDSTSVASFPSADETDGNLPESR	2	ROCK1	LDLSDSTSVASFPSA	S1102	Q13464	S	Rho-associated protein kinase 1 OS=Homo sapiens GN=ROCK1 PE=1 SV=1 - [ROCK1_HUMAN]	87.4	89.85	-1.61524	0.786743	-1.53632	0.824583	1.44648	1.39717	-4.76369	-4.74222	Kinase	FALSE
YYEDLDEVSSTSSVSQSLESEDAR	2	NUP214	DEVSSTSSVSQSLES	S978	P35658-2	S	Isoform 2 of Nuclear pore complex protein Nup214 OS=Homo sapiens GN=NUP214 - [NU214_HUMAN]	91.4	92.85	-1.60779	-0.111263	-1.29011	-0.115599	1.43904	1.15095	-4.73917	-3.90652	None	FALSE
YVESDDEKPLDDETVNEDASNENSENDITMQSLPK	3	ATRX	IVTKYVESDDEKPLD	S92	P46100-4	S	Isoform 3 of Transcriptional regulator ATRX OS=Homo sapiens GN=ATRX - [ATRX_HUMAN]	87.6	90.8	-1.57393	0.322796	-0.939725	0.351156	1.40517	0.800569	-4.62765	-2.71727	None	FALSE
YVESDDEKPLDDETVNEDASNENSENDITMQSLPK	3	ATRX	EKPLDDETVNEDASN	T102	P46100-4	T	Isoform 3 of Transcriptional regulator ATRX OS=Homo sapiens GN=ATRX - [ATRX_HUMAN]	97.9	97.8	-1.57393	0.322796	-0.892838	0.351156	1.40517	0.753683	-4.62765	-2.55813	None	FALSE
KVLQDSDSETEDTNASPEK	2	CLSPN	KVLQDSDSETEDTNA	S67	Q9HAW4-2	S	Isoform 2 of Claspin OS=Homo sapiens GN=CLSPN - [CLSPN_HUMAN]	92	96.9	-1.53982	0.753654	-0.965024	0.665962	1.37107	0.825869	-4.51533	-2.80314	None	FALSE
KVLQDSDSETEDTNASPEK	2	CLSPN	NRKVLQDSDSETEDT	S65	Q9HAW4-2	S	Isoform 2 of Claspin OS=Homo sapiens GN=CLSPN - [CLSPN_HUMAN]	100	100	-1.53982	0.753654	-0.965024	0.665962	1.37107	0.825869	-4.51533	-2.80314	None	FALSE
SDAGLESDTAMK	1	DDX21	DAGLESDTAMKKGET	T15	Q9NR30	T	Nucleolar RNA helicase 2 OS=Homo sapiens GN=DDX21 PE=1 SV=5 - [DDX21_HUMAN]	96.1	96	-1.5222	-0.28373	-1.00635	-0.24907	1.35345	0.867194	-4.4573	-2.94341	None	FALSE
KYESDEDSLGSSGR	3	EEF2K	KYESDEDSLGSSGRV	S474	O00418	S	Eukaryotic elongation factor 2 kinase OS=Homo sapiens GN=EEF2K PE=1 SV=2 - [EF2K_HUMAN]	98.8	100	-1.46234	0.651419	-1.14819	0.0382241	1.29358	1.00903	-4.26014	-3.42484	Kinase	FALSE
KYESDEDSLGSSGR	3	EEF2K	SDEDSLGSSGRVCVE	S477	O00418	S	Eukaryotic elongation factor 2 kinase OS=Homo sapiens GN=EEF2K PE=1 SV=2 - [EF2K_HUMAN]	90.5	99.6	-1.46234	0.651419	-1.14819	0.0382241	1.29358	1.00903	-4.26014	-3.42484	Kinase	FALSE
KYESDEDSLGSSGR	3	EEF2K	YSNRKYESDEDSLGS	S470	O00418	S	Eukaryotic elongation factor 2 kinase OS=Homo sapiens GN=EEF2K PE=1 SV=2 - [EF2K_HUMAN]	99.8	100	-1.46234	0.651419	-1.14819	0.0382241	1.29358	1.00903	-4.26014	-3.42484	Kinase	FALSE
VPGPAEGPAEPAAEASDEAER	1	TMEM132A	AEPAAEASDEAERRA	S280	Q24JP5-4	S	Isoform 4 of Transmembrane protein 132A OS=Homo sapiens GN=TMEM132A - [T132A_HUMAN]	100	100	-1.43472	1.41033	-1.22333	1.29567	1.26596	1.08417	-4.16919	-3.67987	None	FALSE
TEGDEEAEEEQEENLEASGDYK	1	XRCC6	QEENLEASGDYKYSG	S27	P12956-2	S	Isoform 2 of X-ray repair cross-complementing protein 6 OS=Homo sapiens GN=XRCC6 - [XRCC6_HUMAN]	96.2	99.7	-1.42777	-0.10892	-1.2991	-0.121948	1.25902	1.15995	-4.14632	-3.93707	None	TRUE
THSTSSSLGSGESPFSR	3	NDRG3	SRTHSTSSSLGSGES	S245	Q9UGV2-3	S	Isoform 3 of Protein NDRG3 OS=Homo sapiens GN=NDRG3 - [NDRG3_HUMAN]	97.65	95.7	-1.39644	0.158788	-0.877277	0.416133	1.22768	0.738121	-4.04312	-2.50531	None	FALSE
SSKASLGSLEGEAEAEASSPK	3	AHNAK	DLKSSKASLGSLEGE	S5749	Q09666	S	Neuroblast differentiation-associated protein AHNAK OS=Homo sapiens GN=AHNAK PE=1 SV=2 - [AHNK_HUMAN]	98.4	99.8	-1.39501	-0.524738	-1.1334	-0.508114	1.22626	0.994247	-4.03843	-3.37465	None	FALSE
SSKASLGSLEGEAEAEASSPK	3	AHNAK	SSKASLGSLEGEAEA	S5752	Q09666	S	Neuroblast differentiation-associated protein AHNAK OS=Homo sapiens GN=AHNAK PE=1 SV=2 - [AHNK_HUMAN]	98.7	100	-1.39501	-0.524738	-1.1334	-0.508114	1.22626	0.994247	-4.03843	-3.37465	None	FALSE
EVDPSTGELQSLQMPESEGPSSLDPSQEGPTGLK	2	SQSTM1	GPSSLDPSQEGPTGL	S370	Q13501	S	Sequestosome-1 OS=Homo sapiens GN=SQSTM1 PE=1 SV=1 - [SQSTM_HUMAN]	94.35	98.6	-1.35797	1.2066	-1.7091	1.28611	1.18921	1.56994	-3.91642	-5.32865	None	FALSE
SSKASLGSLEGEAEAEASSPK	3	AHNAK	EAEAEASSPKGKFSL	S5763	Q09666	S	Neuroblast differentiation-associated protein AHNAK OS=Homo sapiens GN=AHNAK PE=1 SV=2 - [AHNK_HUMAN]	96.75	93.5	-1.35782	-0.524738	-1.15605	-0.508114	1.18906	1.0169	-3.91593	-3.45152	None	FALSE
GGVTGSPEASISGSKGDLK	3	AHNAK	GSPEASISGSKGDLK	S5737	Q09666	S	Neuroblast differentiation-associated protein AHNAK OS=Homo sapiens GN=AHNAK PE=1 SV=2 - [AHNK_HUMAN]	91.1	95.7	-1.28618	-0.524738	-1.61434	-0.508114	1.11742	1.47519	-3.68	-5.00704	None	FALSE
GGVTGSPEASISGSKGDLK	3	AHNAK	PEASISGSKGDLKSS	S5739	Q09666	S	Neuroblast differentiation-associated protein AHNAK OS=Homo sapiens GN=AHNAK PE=1 SV=2 - [AHNK_HUMAN]	90.1	97.25	-1.28618	-0.524738	-1.60808	-0.508114	1.11742	1.46893	-3.68	-4.98579	None	FALSE
SRSESDLSQPESDEEGYALSGR	3	HERC1	PNYRLIKSRSESDLS	S1510	Q15751	S	Probable E3 ubiquitin-protein ligase HERC1 OS=Homo sapiens GN=HERC1 PE=1 SV=2 - [HERC1_HUMAN]	88.8	92.6	-1.28366	0.101945	-0.984693	0.299834	1.1149	0.845537	-3.6717	-2.8699	Ubiquitin and UBL	FALSE
NSLLAGGDDDTMSVISGISSR	2	STAG2	DDTMSVISGISSRGS	S1061	Q8N3U4	S	Cohesin subunit SA-2 OS=Homo sapiens GN=STAG2 PE=1 SV=3 - [STAG2_HUMAN]	99.9	100	-1.28118	-0.150075	-3.12805	0.268627	1.11242	2.98889	-3.66354	-10.1448	None	FALSE
DGDAEEVRELGTVEEN	1	RFTN1	EEVRELGTVEEN___	T574	Q14699	T	Raftlin OS=Homo sapiens GN=RFTN1 PE=1 SV=4 - [RFTN1_HUMAN]	100	100	-1.27987	0.905057	-1.40657	0.910297	1.11112	1.26741	-3.65924	-4.30182	None	FALSE
GYYSPYSVSGSGSTAGSR	2	PLEC	QSTKGYYSPYSVSGS	S4476	Q15149-4	S	Isoform 4 of Plectin OS=Homo sapiens GN=PLEC - [PLEC_HUMAN]	94.85	99	-1.27389	-0.306814	-1.11167	-0.208814	1.10513	0.972519	-3.63952	-3.3009	None	FALSE
SDAGLESDTAMK	1	DDX21	RSDAGLESDTAMKKG	S13	Q9NR30	S	Nucleolar RNA helicase 2 OS=Homo sapiens GN=DDX21 PE=1 SV=5 - [DDX21_HUMAN]	94.5	95.6	-1.27166	-0.28373	-1.05177	-0.24907	1.1029	0.91261	-3.63219	-3.09755	None	FALSE
NTGGDSKTAPSSPLTSPSDTR	3	TEX2	APSSPLTSPSDTRSF	S270	Q8IWB9	S	Testis-expressed sequence 2 protein OS=Homo sapiens GN=TEX2 PE=1 SV=2 - [TEX2_HUMAN]	91.9	93.9	-1.26002	-0.312194	-4.3236	-0.15249	1.09127	4.18445	-3.59386	-14.2027	None	FALSE
EELMSSDLEETAGSTSIPK	2	NOP56	FSKEELMSSDLEETA	S519	O00567	S	Nucleolar protein 56 OS=Homo sapiens GN=NOP56 PE=1 SV=4 - [NOP56_HUMAN]	100	100	-1.25825	-0.243773	-1.15614	-0.234379	1.0895	1.01698	-3.58804	-3.45182	None	FALSE
EELMSSDLEETAGSTSIPK	2	NOP56	SKEELMSSDLEETAG	S520	O00567	S	Nucleolar protein 56 OS=Homo sapiens GN=NOP56 PE=1 SV=4 - [NOP56_HUMAN]	100	100	-1.25825	-0.243773	-1.15614	-0.234379	1.0895	1.01698	-3.58804	-3.45182	None	FALSE
EEPVSSGPEEAVGK	2	NOP56	FSKEEPVSSGPEEAV	S569	O00567	S	Nucleolar protein 56 OS=Homo sapiens GN=NOP56 PE=1 SV=4 - [NOP56_HUMAN]	100	100	-1.21069	-0.243773	-1.31994	-0.234379	1.04193	1.18078	-3.43139	-4.00778	None	FALSE
EEPVSSGPEEAVGK	2	NOP56	SKEEPVSSGPEEAVG	S570	O00567	S	Nucleolar protein 56 OS=Homo sapiens GN=NOP56 PE=1 SV=4 - [NOP56_HUMAN]	100	100	-1.21069	-0.243773	-1.31994	-0.234379	1.04193	1.18078	-3.43139	-4.00778	None	FALSE
SRSSSVGSSSSYPISPAVSR	3	PLEC	SSSVGSSSSYPISPA	S4254	Q15149-4	S	Isoform 4 of Plectin OS=Homo sapiens GN=PLEC - [PLEC_HUMAN]	99	97.15	-1.17123	-0.306814	-1.07789	-0.208814	1.00248	0.938739	-3.30146	-3.18624	None	FALSE
GGVTGSPEASISGSKGDLK	3	AHNAK	GKGGVTGSPEASISG	S5731	Q09666	S	Neuroblast differentiation-associated protein AHNAK OS=Homo sapiens GN=AHNAK PE=1 SV=2 - [AHNK_HUMAN]	93.45	92.1	-1.16648	-0.524738	-1.61434	-0.508114	0.997728	1.47519	-3.28581	-5.00704	None	FALSE
DPPQECSTFSPTDSGEEPGQLSPGVQFQR	1	CDK18	GEEPGQLSPGVQFQR	S72	Q07002	S	Cyclin-dependent kinase 18 OS=Homo sapiens GN=CDK18 PE=1 SV=3 - [CDK18_HUMAN]	100	100	-1.14687	3.66597	-1.05378	3.45571	0.978114	0.914628	-3.22122	-3.1044	None	FALSE
SRSESDLSQPESDEEGYALSGR	3	HERC1	SDLSQPESDEEGYAL	S1521	Q15751	S	Probable E3 ubiquitin-protein ligase HERC1 OS=Homo sapiens GN=HERC1 PE=1 SV=2 - [HERC1_HUMAN]	100	100	-1.14234	0.101945	-0.908031	0.299834	0.973589	0.768876	-3.20631	-2.6097	Ubiquitin and UBL	FALSE
DISEGGESPVVQSDEEEVQVDTALATSHTDR	2	DTNBP1	DISEGGESPVVQSDE	S235	Q96EV8-3	S	Isoform 3 of Dysbindin OS=Homo sapiens GN=DTNBP1 - [DTBP1_HUMAN]	95.6	100	-1.11026	0.321639	-1.08407	0.471473	0.941509	0.944914	-3.10067	-3.2072	None	FALSE
DISEGGESPVVQSDEEEVQVDTALATSHTDR	2	DTNBP1	GESPVVQSDEEEVQV	S240	Q96EV8-3	S	Isoform 3 of Dysbindin OS=Homo sapiens GN=DTNBP1 - [DTBP1_HUMAN]	99.85	100	-1.11026	0.321639	-1.08407	0.471473	0.941509	0.944914	-3.10067	-3.2072	None	FALSE
APSDSSLGTPSDGRPELR	2	TRIP10	QPMNRAPSDSSLGTP	S296	Q15642-5	S	Isoform 5 of Cdc42-interacting protein 4 OS=Homo sapiens GN=TRIP10 - [CIP4_HUMAN]	100	100	-1.10855	-0.0651173	-0.954682	0.0768481	0.939792	0.815527	-3.09501	-2.76804	None	FALSE
SGGGTGEEPGSQGLNGEAGPEDSTR	1	PPM1G	GTGEEPGSQGLNGEA	S183	O15355	S	Protein phosphatase 1G OS=Homo sapiens GN=PPM1G PE=1 SV=1 - [PPM1G_HUMAN]	100	100	-1.08822	-0.221669	-1.17507	-0.058163	0.919461	1.03592	-3.02805	-3.51609	Phosphatase	TRUE
QEPAEEYETPESPVPPARSPSPPPK	3	ATN1	EEYETPESPVPPARS	S739	P54259	S	Atrophin-1 OS=Homo sapiens GN=ATN1 PE=1 SV=3 - [ATN1_HUMAN]	98.05	99.8	-1.08655	-0.00144776	-1.14099	-0.109278	0.917794	1.00184	-3.02256	-3.40041	None	FALSE
QEPAEEYETPESPVPPARSPSPPPK	3	ATN1	SPVPPARSPSPPPKV	S746	P54259	S	Atrophin-1 OS=Homo sapiens GN=ATN1 PE=1 SV=3 - [ATN1_HUMAN]	100	100	-1.08655	-0.00144776	-1.14099	-0.109278	0.917794	1.00184	-3.02256	-3.40041	None	FALSE
QEPAEEYETPESPVPPARSPSPPPK	3	ATN1	VPPARSPSPPPKVVD	S748	P54259	S	Atrophin-1 OS=Homo sapiens GN=ATN1 PE=1 SV=3 - [ATN1_HUMAN]	100	100	-1.08655	-0.00144776	-1.14099	-0.109278	0.917794	1.00184	-3.02256	-3.40041	None	FALSE
SSGTASSVAFTPLQGLEIVNPQAAEK	2	PRPF31	TASSVAFTPLQGLEI	T455	Q8WWY3	T	U4/U6 small nuclear ribonucleoprotein Prp31 OS=Homo sapiens GN=PRPF31 PE=1 SV=2 - [PRP31_HUMAN]	99.8	100	-1.08305	0.0455776	-2.3445	-0.0688554	0.914297	2.20535	-3.01105	-7.48533	None	FALSE
NLALSRESLVV	2	LSR	LKKNLALSRESLVV_	S487	Q86X29-6	S	Isoform 6 of Lipolysis-stimulated lipoprotein receptor OS=Homo sapiens GN=LSR - [LSR_HUMAN]	100	100	-1.0723	0.529401	-2.35673	0.678803	0.903545	2.21758	-2.97564	-7.52683	None	FALSE
NLALSRESLVV	2	LSR	NLALSRESLVV____	S490	Q86X29-6	S	Isoform 6 of Lipolysis-stimulated lipoprotein receptor OS=Homo sapiens GN=LSR - [LSR_HUMAN]	100	100	-1.0723	0.529401	-2.35673	0.678803	0.903545	2.21758	-2.97564	-7.52683	None	FALSE
TSETSISPPGSSIGSPNR	2	ABLIM3	HRRTSETSISPPGSS	S280	O94929-2	S	Isoform 2 of Actin-binding LIM protein 3 OS=Homo sapiens GN=ABLIM3 - [ABLM3_HUMAN]	94.85	99.4	-1.07222	-0.11596	-0.911871	0.0260735	0.903466	0.772716	-2.97538	-2.62273	None	FALSE
THSTSSSLGSGESPFSR	3	NDRG3	LARSRTHSTSSSLGS	S242	Q9UGV2-3	S	Isoform 3 of Protein NDRG3 OS=Homo sapiens GN=NDRG3 - [NDRG3_HUMAN]	95	93.95	-1.04397	0.158788	-0.901272	0.416133	0.875213	0.762117	-2.88233	-2.58675	None	FALSE
VTSFSTPPTPER	2	KIAA0930	TSFSTPPTPERNNRP	T259	Q6ICG6-3	T	Isoform 3 of Uncharacterized protein KIAA0930 OS=Homo sapiens GN=KIAA0930 - [K0930_HUMAN]	95.85	99.7	-1.04212	-0.606099	-1.60152	-0.618231	0.873367	1.46237	-2.87625	-4.96352	None	FALSE
VTSFSTPPTPER	2	KIAA0930	HERVTSFSTPPTPER	S255	Q6ICG6-3	S	Isoform 3 of Uncharacterized protein KIAA0930 OS=Homo sapiens GN=KIAA0930 - [K0930_HUMAN]	92.3	92.9	-1.04212	-0.606099	-1.56836	-0.618231	0.873367	1.4292	-2.87625	-4.85095	None	FALSE
SRSESDLSQPESDEEGYALSGR	3	HERC1	SRSESDLSQPESDEE	S1517	Q15751	S	Probable E3 ubiquitin-protein ligase HERC1 OS=Homo sapiens GN=HERC1 PE=1 SV=2 - [HERC1_HUMAN]	100	99.65	-1.0325	0.101945	-0.908031	0.299834	0.86375	0.768876	-2.84458	-2.6097	Ubiquitin and UBL	FALSE
SQIDVALSQDSTYQGER	2	UPF1	DVALSQDSTYQGERA	S1099	Q92900-2	S	Isoform 2 of Regulator of nonsense transcripts 1 OS=Homo sapiens GN=UPF1 - [RENT1_HUMAN]	96.05	95.55	-1.01591	0.0300722	-1.7459	0.139893	0.847159	1.60674	-2.78994	-5.45355	None	FALSE
SQIDVALSQDSTYQGER	2	UPF1	SQIDVALSQDSTYQG	S1096	Q92900-2	S	Isoform 2 of Regulator of nonsense transcripts 1 OS=Homo sapiens GN=UPF1 - [RENT1_HUMAN]	100	100	-1.01591	0.0300722	-1.70696	0.139893	0.847159	1.56781	-2.78994	-5.3214	None	TRUE
SNDSTEQNLSDGTPMPDSYPTTPSSTDAATSESK	2	HUWE1	YPTTPSSTDAATSES	T2751	Q7Z6Z7-2	T	Isoform 2 of E3 ubiquitin-protein ligase HUWE1 OS=Homo sapiens GN=HUWE1 - [HUWE1_HUMAN]|Isoform 3 of E3 ubiquitin-protein ligase HUWE1 OS=Homo sapiens GN=HUWE1 - [HUWE1_HUMAN]	79.6	85.3	-1.01397	0.394452	-1.15459	0.410646	0.845217	1.01544	-2.78355	-3.44656	Ubiquitin and UBL	FALSE
AAVQELSSSILAGEDPEER	1	PSEN1	AAVQELSSSILAGED	S333	P49768-7	S	Isoform 7 of Presenilin-1 OS=Homo sapiens GN=PSEN1 - [PSN1_HUMAN]	94.6	95.1	-1.01231	0.632875	-1.51295	0.619148	0.843557	1.3738	-2.77808	-4.6629	None	FALSE
LLESSLSSSEGEEPVEYK	1	ITGA5	LLESSLSSSEGEEPV	S127	P08648	S	Integrin alpha-5 OS=Homo sapiens GN=ITGA5 PE=1 SV=2 - [ITA5_HUMAN]	93.3	91.2	-1.01159	1.70611	-0.918287	1.63946	0.842833	0.779131	-2.7757	-2.64451	None	FALSE
DNELLPPPSPSLGSFDPLAELTGK	1	TNIP1	NELLPPPSPSLGSFD	S77	Q15025-7	S	Isoform 7 of TNFAIP3-interacting protein 1 OS=Homo sapiens GN=TNIP1 - [TNIP1_HUMAN]	92.4	98.75	-0.991396	0.948068	-1.27563	1.02536	0.822641	1.13647	-2.7092	-3.85738	None	FALSE
GSAPHSESDLPEQEEEILGSDDDEQEDPNDYCK	3	SRPK1	HRGSAPHSESDLPEQ	S21	Q96SB4-4	S	Isoform 3 of SRSF protein kinase 1 OS=Homo sapiens GN=SRPK1 - [SRPK1_HUMAN]	97.2	88.5	-0.987948	-0.18091	-0.963016	-0.0362635	0.819194	0.823861	-2.69784	-2.79633	Kinase	FALSE
GSAPHSESDLPEQEEEILGSDDDEQEDPNDYCK	3	SRPK1	QEEEILGSDDDEQED	S35	Q96SB4-4	S	Isoform 3 of SRSF protein kinase 1 OS=Homo sapiens GN=SRPK1 - [SRPK1_HUMAN]	100	100	-0.987948	-0.18091	-0.963016	-0.0362635	0.819194	0.823861	-2.69784	-2.79633	Kinase	FALSE
QVVSVVQDEEVGLPFEASPESPPPASPDGVTEIR	2	FAM129B	PFEASPESPPPASPD	S628	Q96TA1-2	S	Isoform 2 of Niban-like protein 1 OS=Homo sapiens GN=FAM129B - [NIBL1_HUMAN]	100	100	-0.98375	-0.247204	-1.00542	-0.255163	0.814995	0.866269	-2.68402	-2.94027	None	FALSE
DYSTLTSVSSHDSR	2	ITGB4	STLTSVSSHDSRLTA	S1448	P16144-4	S	Isoform Beta-4D of Integrin beta-4 OS=Homo sapiens GN=ITGB4 - [ITB4_HUMAN]	99.8	99.8	-0.973441	-1.70406	-1.07199	-1.63857	0.804686	0.932836	-2.65007	-3.16621	None	FALSE
ADEASELACPTPK	1	FASN	ASELACPTPKEDGLA	T2204	P49327	T	Fatty acid synthase OS=Homo sapiens GN=FASN PE=1 SV=3 - [FAS_HUMAN]	100	100	-0.973091	-0.173547	-1.39082	-0.150867	0.804336	1.25166	-2.64892	-4.24835	None	FALSE
QVVSVVQDEEVGLPFEASPESPPPASPDGVTEIR	2	FAM129B	PESPPPASPDGVTEI	S633	Q96TA1-2	S	Isoform 2 of Niban-like protein 1 OS=Homo sapiens GN=FAM129B - [NIBL1_HUMAN]	99.9	100	-0.967148	-0.247204	-1.00888	-0.255163	0.798393	0.869725	-2.62934	-2.952	None	FALSE
SRSSSVGSSSSYPISPAVSR	3	PLEC	RSSSVGSSSSYPISP	S4253	Q15149-4	S	Isoform 4 of Plectin OS=Homo sapiens GN=PLEC - [PLEC_HUMAN]	89	97.15	-0.957929	-0.306814	-1.07789	-0.208814	0.789174	0.938739	-2.59898	-3.18624	None	FALSE
VLQDSDSETEDTNASPEK	2	CLSPN	KVLQDSDSETEDTNA	S67	Q9HAW4-2	S	Isoform 2 of Claspin OS=Homo sapiens GN=CLSPN - [CLSPN_HUMAN]	99.8	99.65	-0.953227	0.753654	-0.936941	0.665962	0.784472	0.797786	-2.5835	-2.70782	None	FALSE
VLQDSDSETEDTNASPEK	2	CLSPN	NRKVLQDSDSETEDT	S65	Q9HAW4-2	S	Isoform 2 of Claspin OS=Homo sapiens GN=CLSPN - [CLSPN_HUMAN]	100	100	-0.953227	0.753654	-0.936941	0.665962	0.784472	0.797786	-2.5835	-2.70782	None	FALSE
TSDSDQQAYLVQR	1	OPTN	HGARTSDSDQQAYLV	S471	Q96CV9-3	S	Isoform 3 of Optineurin OS=Homo sapiens GN=OPTN - [OPTN_HUMAN]	90.6	89.1	-0.941671	0.31118	-1.15437	0.485636	0.772916	1.01522	-2.54544	-3.44583	None	FALSE
APSDSSLGTPSDGRPELR	2	TRIP10	NRAPSDSSLGTPSDG	S299	Q15642-5	S	Isoform 5 of Cdc42-interacting protein 4 OS=Homo sapiens GN=TRIP10 - [CIP4_HUMAN]	94.55	93.8	-0.936306	-0.0651173	-0.89251	0.0768481	0.767551	0.753355	-2.52777	-2.55701	None	FALSE
TASGSSVTSLDGTR	1	NDRG1	LMRSRTASGSSVTSL	S249	Q92597-3	S	Isoform 3 of Protein NDRG1 OS=Homo sapiens GN=NDRG1 - [NDRG1_HUMAN]	95.9	95.2	0.593211	0.969288	0.778114	1.01237	0.761966	0.917269	2.50938	3.11337	None	TRUE
DSELSDTDSGCCLGQSESDK	1	UHRF1	KERDSELSDTDSGCC	S91	Q96T88	S	E3 ubiquitin-protein ligase UHRF1 OS=Homo sapiens GN=UHRF1 PE=1 SV=1 - [UHRF1_HUMAN]	99.7	99.4	0.602351	0.0815776	1.11309	0.193923	0.771106	1.25225	2.53948	4.25034	Ubiquitin and UBL	FALSE
GSGDISSDSIDHSPAK	2	SUV39H2	MKGSGDISSDSIDHS	S201	Q9H5I1-3	S	Isoform 2 of Histone-lysine N-methyltransferase SUV39H2 OS=Homo sapiens GN=SUV39H2 - [SUV92_HUMAN]	99.25	99.7	0.614282	-0.00579979	0.864619	-0.134729	0.783037	1.00377	2.57877	3.40698	None	FALSE
GSGDISSDSIDHSPAK	2	SUV39H2	SGDISSDSIDHSPAK	S204	Q9H5I1-3	S	Isoform 2 of Histone-lysine N-methyltransferase SUV39H2 OS=Homo sapiens GN=SUV39H2 - [SUV92_HUMAN]	96.35	96.4	0.614282	-0.00579979	0.864619	-0.134729	0.783037	1.00377	2.57877	3.40698	None	FALSE
EGESLEDLMK	1	LCP1	ALLREGESLEDLMKL	S257	P13796	S	Plastin-2 OS=Homo sapiens GN=LCP1 PE=1 SV=6 - [PLSL_HUMAN]	100	100	0.621805	1.41576	0.950633	1.30753	0.79056	1.08979	2.60355	3.69893	None	FALSE
EQPGNTISAGQEDFPSVLLETAASLPSLSPLSAASFK	1	RTN4	AASLPSLSPLSAASF	S239	Q9NQC3	S	Reticulon-4 OS=Homo sapiens GN=RTN4 PE=1 SV=2 - [RTN4_HUMAN]	97.5	89.2	0.631512	-0.34123	0.742785	-0.727738	0.800267	0.88194	2.63551	2.99346	None	FALSE
SNTPESIAETPPAR	2	IRS2	RAFCSHRSNTPESIA	S518	Q9Y4H2	S	Insulin receptor substrate 2 OS=Homo sapiens GN=IRS2 PE=1 SV=2 - [IRS2_HUMAN]	95.85	94.8	0.65096	-0.323919	0.703283	-0.142775	0.819715	0.842438	2.69956	2.85938	None	FALSE
SLSNSNPDISGTPTSPDDEVR	2	DOCK7	PDISGTPTSPDDEVR	T909	Q96N67-4	T	Isoform 4 of Dedicator of cytokinesis protein 7 OS=Homo sapiens GN=DOCK7 - [DOCK7_HUMAN]	91.8	87.85	0.659424	0.178102	0.737034	0.119183	0.828178	0.876189	2.72743	2.97394	None	FALSE
GSGSGGSGSDSEPDSPVFEDSK	2	SREBF1	SGGSGSDSEPDSPVF	S433	P36956-6	S	Isoform SREBP-1cDelta of Sterol regulatory element-binding protein 1 OS=Homo sapiens GN=SREBF1 - [SRBP1_HUMAN]	91.2	98.9	0.66996	-0.412628	0.674222	0.135908	0.838715	0.813378	2.76213	2.76074	Transcription factor	FALSE
SNTPESIAETPPAR	2	IRS2	TPESIAETPPARDGG	T527	Q9Y4H2	T	Insulin receptor substrate 2 OS=Homo sapiens GN=IRS2 PE=1 SV=2 - [IRS2_HUMAN]	100	100	0.674584	-0.323919	0.703283	-0.142775	0.843339	0.842438	2.77736	2.85938	None	FALSE
ISESGQFSDGLEDR	1	TMEM163	RQVRISESGQFSDGL	S57	Q8TC26	S	Transmembrane protein 163 OS=Homo sapiens GN=TMEM163 PE=2 SV=1 - [TM163_HUMAN]	99.8	99.85	0.674957	0.0300722	1.7678	-0.0858194	0.843712	1.90696	2.77859	6.47254	None	FALSE
SMVSPVPSPTGTISVPNSCPASPR	2	FOXK1	VSPVPSPTGTISVPN	T82	P85037-2	T	Isoform 2 of Forkhead box protein K1 OS=Homo sapiens GN=FOXK1 - [FOXK1_HUMAN]	92.6	93.75	0.6955	-0.481669	0.791721	-0.449054	0.864255	0.930876	2.84624	3.15955	Transcription factor	FALSE
SNTPESIAETPPAR	2	IRS2	FCSHRSNTPESIAET	T520	Q9Y4H2	T	Insulin receptor substrate 2 OS=Homo sapiens GN=IRS2 PE=1 SV=2 - [IRS2_HUMAN]	95.8	96.2	0.697827	-0.323919	0.731335	-0.142775	0.866582	0.87049	2.85391	2.95459	None	FALSE
SSLAETLDSTGSLDPQR	1	SLC23A2	ETLDSTGSLDPQRSD	S81	Q9UGH3-2	S	Isoform 2 of Solute carrier family 23 member 2 OS=Homo sapiens GN=SLC23A2 - [S23A2_HUMAN]	99.85	95.3	0.700393	0.443692	0.798387	-0.131523	0.869148	0.937543	2.86236	3.18218	None	FALSE
LVSPPASAAASSPSSSPSPQPVSELDLSSEPQQLTAK	1	LSM14B	SSPSSSPSPQPVSEL	S162	Q9BX40-2	S	Isoform 2 of Protein LSM14 homolog B OS=Homo sapiens GN=LSM14B - [LS14B_HUMAN]	98.4	99.8	0.701263	0.472136	0.71403	0.474107	0.870018	0.853185	2.86522	2.89586	None	FALSE
TRDDGDEEGLLTHSEEELEHSQDTDADDGALQ	1	RALY	GDEEGLLTHSEEELE	T270	Q9UKM9-2	T	Isoform 1 of RNA-binding protein Raly OS=Homo sapiens GN=RALY - [RALY_HUMAN]	87.1	87.3	0.711441	-0.382134	1.1159	-0.773229	0.880196	1.25505	2.89874	4.25986	None	FALSE
ILDPNTGEPAPVLSSPPPADVSTFLAFPSPEK	1	RANGAP1	STFLAFPSPEKLLRL	S442	P46060	S	Ran GTPase-activating protein 1 OS=Homo sapiens GN=RANGAP1 PE=1 SV=1 - [RAGP1_HUMAN]	100	100	0.718371	-0.157319	1.34528	-0.139551	0.887126	1.48444	2.92157	5.03843	None	FALSE
LMFKTEGPDSD	1	TP53	FKTEGPDSD______	S392	P04637	S	Cellular tumor antigen p53 OS=Homo sapiens GN=TP53 PE=1 SV=4 - [P53_HUMAN]	100	100	0.751063	-0.987035	1.13163	-1.19871	0.919817	1.27079	3.02923	4.31328	Transcription factor	TRUE
FSEGVLQSPSQDQEK	1	TNKS1BP1	SLVQRRFSEGVLQSP	S429	Q9C0C2	S	182 kDa tankyrase-1-binding protein OS=Homo sapiens GN=TNKS1BP1 PE=1 SV=4 - [TB182_HUMAN]	100	100	0.751176	0.0911184	0.945697	0.0933834	0.919931	1.08485	3.0296	3.68218	None	FALSE
SCTPSPDQISHRASLEDAPVDDLTR	3	ZC3HAV1	DQISHRASLEDAPVD	S284	Q7Z2W4-3	S	Isoform 3 of Zinc finger CCCH-type antiviral protein 1 OS=Homo sapiens GN=ZC3HAV1 - [ZCCHV_HUMAN]	100	100	0.756526	-0.025548	1.15871	-0.00512503	0.92528	1.29787	3.04722	4.40518	None	FALSE
LEGLGSSEADQDGLASTVR	1	CKAP4	GRLEGLGSSEADQDG	S460	Q07065	S	Cytoskeleton-associated protein 4 OS=Homo sapiens GN=CKAP4 PE=1 SV=2 - [CKAP4_HUMAN]	95.35	95.3	0.790651	0.154244	0.874986	0.147171	0.959406	1.01414	3.15961	3.44217	None	FALSE
LTSVSSSVDFDQR	2	TMEM63B	RLTSVSSSVDFDQRD	S115	Q5T3F8-2	S	Isoform 2 of CSC1-like protein 2 OS=Homo sapiens GN=TMEM63B - [CSCL2_HUMAN]	100	97.4	0.805135	-0.0145434	0.70423	0.143206	0.973889	0.843386	3.2073	2.8626	None	FALSE
DGELPVEDDIDLSDVELDDLGKDEL	1	PDIA6	VEDDIDLSDVELDDL	S425	Q15084-3	S	Isoform 3 of Protein disulfide-isomerase A6 OS=Homo sapiens GN=PDIA6 - [PDIA6_HUMAN]	100	100	0.809803	0.269771	0.784984	0.329218	0.978558	0.92414	3.22268	3.13669	None	FALSE
APSPTAEQPPGGGDSAR	1	NAB2	__MHRAPSPTAEQPP	S6	Q15742-2	S	Isoform 2 of NGFI-A-binding protein 2 OS=Homo sapiens GN=NAB2 - [NAB2_HUMAN]	99.95	99.95	0.817674	0.352567	0.637839	0.225521	0.986429	0.776995	3.2486	2.63725	None	FALSE
KPAQEETEETSSQESAEED	1	HMGA2	EETSSQESAEED___	S105	P52926	S	High mobility group protein HMGI-C OS=Homo sapiens GN=HMGA2 PE=1 SV=1 - [HMGA2_HUMAN]	100	100	0.82228	0.543369	1.48192	0.576656	0.991035	1.62108	3.26377	5.50221	Transcription factor	FALSE
GGSYSQAASSDSAQGSDVSLTACKV	1	HLA-A	SSDSAQGSDVSLTAC	S356	P01891	S	HLA class I histocompatibility antigen, A-68 alpha chain OS=Homo sapiens GN=HLA-A PE=1 SV=4 - [1A68_HUMAN]	99.45	100	0.826518	0.403779	1.90247	0.271051	0.995273	2.04163	3.27773	6.92963	None	FALSE
DSSFTEVPRSPK	2	SVIL	SFTEVPRSPKHAHSS	S245	O95425-2	S	Isoform 2 of Supervillin OS=Homo sapiens GN=SVIL - [SVIL_HUMAN]	99.7	100	0.834162	0.176822	0.682335	0.149809	1.00292	0.821491	3.3029	2.78828	None	FALSE
SSPNVANQPPSPGGK	2	MLLT4	NVANQPPSPGGKSAY	S1182	P55196	S	Afadin OS=Homo sapiens GN=MLLT4 PE=1 SV=3 - [AFAD_HUMAN]	100	100	0.840845	-0.0949435	0.974538	-0.272714	1.0096	1.11369	3.32491	3.78007	None	FALSE
DGGSGNSTIIVSR	1	HUWE1	LLERDGGSGNSTIIV	S2362	Q7Z6Z7-2	S	Isoform 2 of E3 ubiquitin-protein ligase HUWE1 OS=Homo sapiens GN=HUWE1 - [HUWE1_HUMAN]|Isoform 3 of E3 ubiquitin-protein ligase HUWE1 OS=Homo sapiens GN=HUWE1 - [HUWE1_HUMAN]	98.8	99.6	0.844914	0.394452	0.851428	0.410646	1.01367	0.990583	3.33831	3.36221	Ubiquitin and UBL	FALSE
VADAKGDSESEEDEDLEVPVPSR	1	PRKAR2A	VADAKGDSESEEDED	S78	P13861-2	S	Isoform 2 of cAMP-dependent protein kinase type II-alpha regulatory subunit OS=Homo sapiens GN=PRKAR2A - [KAP2_HUMAN]	99.35	93.7	0.865425	0.295938	1.09379	0.185593	1.03418	1.23295	3.40586	4.18484	None	FALSE
ECTNILEGDESDSLTDYDIVGGK	1	DST	LEGDESDSLTDYDIV	S2529	Q03001	S	Dystonin OS=Homo sapiens GN=DST PE=1 SV=4 - [DYST_HUMAN]	93.6	96.5	0.868006	-0.623828	1.05557	-0.652286	1.03676	1.19473	3.41436	4.05511	None	FALSE
ILDPNTGEPAPVLSSPPPADVSTFLAFPSPEK	2	RANGAP1	STFLAFPSPEKLLRL	S442	P46060	S	Ran GTPase-activating protein 1 OS=Homo sapiens GN=RANGAP1 PE=1 SV=1 - [RAGP1_HUMAN]	100	100	0.868879	-0.157319	0.721389	-0.139551	1.03763	0.860545	3.41723	2.92084	None	FALSE
SMVSPVPSPTGTISVPNSCPASPR	2	FOXK1	SMVSPVPSPTGTISV	S80	P85037-2	S	Isoform 2 of Forkhead box protein K1 OS=Homo sapiens GN=FOXK1 - [FOXK1_HUMAN]	98.7	93.2	0.888145	-0.481669	1.09444	-0.449054	1.0569	1.23359	3.48068	4.18702	Transcription factor	FALSE
SMVSPVPSPTGTISVPNSCPASPR	2	FOXK1	VPNSCPASPRGAGSS	S94	P85037-2	S	Isoform 2 of Forkhead box protein K1 OS=Homo sapiens GN=FOXK1 - [FOXK1_HUMAN]	100	100	0.888145	-0.481669	1.24929	-0.449054	1.0569	1.38845	3.48068	4.71263	Transcription factor	FALSE
ILDPNTGEPAPVLSSPPPADVSTFLAFPSPEK	2	RANGAP1	EPAPVLSSPPPADVS	S428	P46060	S	Ran GTPase-activating protein 1 OS=Homo sapiens GN=RANGAP1 PE=1 SV=1 - [RAGP1_HUMAN]	98.8	94.55	0.907879	-0.157319	0.721389	-0.139551	1.07663	0.860545	3.54567	2.92084	None	FALSE
SQSLPNSLDYTQTSDPGR	2	RMDN3	RSQSLPNSLDYTQTS	S50	Q96TC7	S	Regulator of microtubule dynamics protein 3 OS=Homo sapiens GN=RMDN3 PE=1 SV=2 - [RMD3_HUMAN]	100	99.4	0.911036	-0.162168	0.862964	-0.388486	1.07979	1.00212	3.55607	3.40136	None	FALSE
KGGSYSQAASSDSAQGSDVSLTACK	2	HLA-A	SQAASSDSAQGSDVS	S352	P01891	S	HLA class I histocompatibility antigen, A-68 alpha chain OS=Homo sapiens GN=HLA-A PE=1 SV=4 - [1A68_HUMAN]	99.85	99	0.931179	0.403779	0.756062	0.271051	1.09993	0.895218	3.62241	3.03852	None	FALSE
SQSLPNSLDYTQTSDPGR	2	RMDN3	QRHGRSQSLPNSLDY	S46	Q96TC7	S	Regulator of microtubule dynamics protein 3 OS=Homo sapiens GN=RMDN3 PE=1 SV=2 - [RMD3_HUMAN]	94.75	95.2	0.952759	-0.162168	0.83099	-0.388486	1.12151	0.970146	3.69347	3.29284	None	FALSE
SMGSQEDDSGNKPSSYS	1	COPS3	GNKPSSYS_______	S403	Q9UNS2-2	S	Isoform 2 of COP9 signalosome complex subunit 3 OS=Homo sapiens GN=COPS3 - [CSN3_HUMAN]	94.7	94.6	0.972758	0.0236807	0.984042	-0.0998489	1.14151	1.1232	3.75934	3.81232	None	FALSE
DNLLDTYSADQGDSSEGGTLARGEEEEK	1	QSOX2	YSADQGDSSEGGTLA	S578	Q6ZRP7	S	Sulfhydryl oxidase 2 OS=Homo sapiens GN=QSOX2 PE=1 SV=3 - [QSOX2_HUMAN]	99	99.5	1.01443	-0.372735	1.38048	-0.558889	1.18318	1.51963	3.89657	5.15789	None	FALSE
GSGDISSDSIDHSPAK	3	SUV39H2	MKGSGDISSDSIDHS	S201	Q9H5I1-3	S	Isoform 2 of Histone-lysine N-methyltransferase SUV39H2 OS=Homo sapiens GN=SUV39H2 - [SUV92_HUMAN]	99.55	99.45	1.02101	-0.00579979	0.714641	-0.134729	1.18977	0.853796	3.91826	2.89793	None	FALSE
GSGDISSDSIDHSPAK	3	SUV39H2	SGDISSDSIDHSPAK	S204	Q9H5I1-3	S	Isoform 2 of Histone-lysine N-methyltransferase SUV39H2 OS=Homo sapiens GN=SUV39H2 - [SUV92_HUMAN]	96.5	96.6	1.02101	-0.00579979	0.714641	-0.134729	1.18977	0.853796	3.91826	2.89793	None	FALSE
GSGDISSDSIDHSPAK	3	SUV39H2	SSDSIDHSPAKKRVR	S208	Q9H5I1-3	S	Isoform 2 of Histone-lysine N-methyltransferase SUV39H2 OS=Homo sapiens GN=SUV39H2 - [SUV92_HUMAN]	100	100	1.02101	-0.00579979	0.714641	-0.134729	1.18977	0.853796	3.91826	2.89793	None	FALSE
SIGSAVDQGNESIVAK	2	RACGAP1	GPVKKTRSIGSAVDQ	S203	Q9H0H5	S	Rac GTPase-activating protein 1 OS=Homo sapiens GN=RACGAP1 PE=1 SV=1 - [RGAP1_HUMAN]	100	100	1.06434	1.14642	0.643947	1.49189	1.23309	0.783103	4.06094	2.65798	None	FALSE
CTPGTGLGTSPALAGDEAASAADLDNR	1	IRS1	PGTGLGTSPALAGDE	S503	P35568	S	Insulin receptor substrate 1 OS=Homo sapiens GN=IRS1 PE=1 SV=1 - [IRS1_HUMAN]	91.1	92.35	1.08807	0.217837	0.65368	0.3896	1.25682	0.792836	4.13908	2.69102	None	FALSE
SIGSAVDQGNESIVAK	2	RACGAP1	KKTRSIGSAVDQGNE	S206	Q9H0H5	S	Rac GTPase-activating protein 1 OS=Homo sapiens GN=RACGAP1 PE=1 SV=1 - [RGAP1_HUMAN]	100	100	1.11937	1.14642	0.856166	1.49189	1.28812	0.995322	4.24216	3.37829	None	FALSE
ILSQSTDSLNMR	2	ARHGEF2	LRRILSQSTDSLNMR	S147	Q92974-3	S	Isoform 3 of Rho guanine nucleotide exchange factor 2 OS=Homo sapiens GN=ARHGEF2 - [ARHG2_HUMAN]	96.3	95.85	1.13061	0.212227	0.830308	0.123215	1.29936	0.969463	4.27918	3.29052	None	FALSE
SMVSPVPSPTGTISVPNSCPASPR	2	FOXK1	PVPSPTGTISVPNSC	T84	P85037-2	T	Isoform 2 of Forkhead box protein K1 OS=Homo sapiens GN=FOXK1 - [FOXK1_HUMAN]	83.3	85.2	1.14419	-0.481669	1.05759	-0.449054	1.31294	1.19675	4.3239	4.06197	Transcription factor	FALSE
ILSQSTDSLNMR	2	ARHGEF2	ILSQSTDSLNMRNRT	S150	Q92974-3	S	Isoform 3 of Rho guanine nucleotide exchange factor 2 OS=Homo sapiens GN=ARHGEF2 - [ARHG2_HUMAN]	100	99.9	1.14456	0.212227	0.857936	0.123215	1.31332	0.997091	4.32513	3.3843	None	FALSE
DISQDSLQDIK	1	ARIH1	ERDISQDSLQDIKQK	S517	Q9Y4X5	S	E3 ubiquitin-protein ligase ARIH1 OS=Homo sapiens GN=ARIH1 PE=1 SV=2 - [ARI1_HUMAN]	100	100	1.1539	0.0364354	0.770634	-0.200392	1.32265	0.90979	4.35588	3.08798	Ubiquitin and UBL	FALSE
ETETFSDSSPIEIIDEFPTLISSK	1	RTN4	IRETETFSDSSPIEI	S860	Q9NQC3	S	Reticulon-4 OS=Homo sapiens GN=RTN4 PE=1 SV=2 - [RTN4_HUMAN]	90.6	77.6	1.16757	-0.34123	1.45415	-0.727738	1.33632	1.5933	4.40089	5.40795	None	FALSE
DVATSPISPTENNTTPPDALTR	1	PAK1	SPTENNTTPPDALTR	T230	Q13153	T	Serine/threonine-protein kinase PAK 1 OS=Homo sapiens GN=PAK1 PE=1 SV=2 - [PAK1_HUMAN]	94.2	99.4	1.20688	0.0623047	0.997599	0.272262	1.37564	1.13675	4.53038	3.85834	Kinase	FALSE
VEEDDYPSEELLEDENAINAK	1	MIA3	VEEDDYPSEELLEDE	S727	Q5JRA6-2	S	Isoform 2 of Melanoma inhibitory activity protein 3 OS=Homo sapiens GN=MIA3 - [MIA3_HUMAN]	100	100	1.27765	0.807975	1.14962	0.811317	1.4464	1.28878	4.76342	4.37434	None	FALSE
LNQSSPDNVTDTK	1	CAMSAP2	NIKLNQSSPDNVTDT	S572	Q08AD1-2	S	Isoform 2 of Calmodulin-regulated spectrin-associated protein 2 OS=Homo sapiens GN=CAMSAP2 - [CAMP2_HUMAN]	95.9	95.55	1.30217	0.317	0.908768	0.368243	1.47093	1.04792	4.8442	3.55683	None	FALSE
GPDKLLPYPTLASPASD	2	TFPT	LPYPTLASPASD___	S249	P0C1Z6	S	TCF3 fusion partner OS=Homo sapiens GN=TFPT PE=1 SV=1 - [TFPT_HUMAN]	100	100	1.38419	0.0158302	0.702538	0.104303	1.55295	0.841693	5.1143	2.85685	None	FALSE
GPDKLLPYPTLASPASD	2	TFPT	PTLASPASD______	S252	P0C1Z6	S	TCF3 fusion partner OS=Homo sapiens GN=TFPT PE=1 SV=1 - [TFPT_HUMAN]	100	100	1.38419	0.0158302	0.702538	0.104303	1.55295	0.841693	5.1143	2.85685	None	FALSE
SNSLSEQLAINTSPDAVK	2	FKBP15	EQLAINTSPDAVKAK	S356	Q5T1M5-2	S	Isoform 2 of FK506-binding protein 15 OS=Homo sapiens GN=FKBP15 - [FKB15_HUMAN]	99.2	99.6	1.61614	0.0897592	1.22439	0.0913269	1.7849	1.36355	5.87819	4.62812	None	FALSE
INSSGESGDESDEFLQSR	2	EIF5B	RINSSGESGDESDEF	S186	O60841	S	Eukaryotic translation initiation factor 5B OS=Homo sapiens GN=EIF5B PE=1 SV=4 - [IF2P_HUMAN]	100	94.5	1.659	-0.100363	0.805677	-0.0688554	1.82776	0.944832	6.01934	3.20692	None	FALSE
TNPEDIYPSNPTDDDVSSGSSSER	1	CD44	DDVSSGSSSERSSTS	S183	P16070-18	S	Isoform 18 of CD44 antigen OS=Homo sapiens GN=CD44 - [CD44_HUMAN]	86.25	84.7	3.50723	-0.223357	3.5108	-0.248202	3.67598	3.64996	12.1061	12.3886	None	FALSE
TNPEDIYPSNPTDDDVSSGSSSER	2	CD44	DDVSSGSSSERSSTS	S183	P16070-18	S	Isoform 18 of CD44 antigen OS=Homo sapiens GN=CD44 - [CD44_HUMAN]	86.3	89.75	4.28685	-0.223357	4.59172	-0.248202	4.45561	4.73087	14.6736	16.0574	None	FALSE
TNPEDIYPSNPTDDDVSSGSSSER	2	CD44	PTDDDVSSGSSSERS	S180	P16070-18	S	Isoform 18 of CD44 antigen OS=Homo sapiens GN=CD44 - [CD44_HUMAN]	82.7	81.2	4.38002	-0.223357	4.55841	-0.248202	4.54878	4.69757	14.9805	15.9444	None	FALSE
TNPEDIYPSNPTDDDVSSGSSSER	2	CD44	NPTDDDVSSGSSSER	S179	P16070-18	S	Isoform 18 of CD44 antigen OS=Homo sapiens GN=CD44 - [CD44_HUMAN]	90.05	89.95	4.3877	-0.223357	4.59721	-0.248202	4.55645	4.73636	15.0057	16.076	None	FALSE
