# Supplementary material for: Tartrate-resistant acid phosphatase (TRAP/ACP5) promotes metastasis-related properties via TGFβ2/TβR and CD44 in MDA-MB-231 breast cancer cells
Source: BMC Cancer. 2017 Sep 15;17:650. doi: 10.1186/s12885-017-3616-7 (PMC5602878; doi:10.1186/s12885-017-3616-7)
Supplement: Supplementary file 7 — Proteins significantly regulated upon TRAP perturbation in any of the phosphoproteomics or proteomics analyses (TRAP3high vs ctrl, phospho and standard proteomics analyses; TRAP sh2 or sh3 + 4 vs scrambled shRNA, standard proteomics analysis). The column “Enriched GO term” specifies whether the protein belong to any of the GO terms that were found to be enriched in the list of regulated proteins. The column “Protein class” describes to which of the examined protein class a protein belongs to. Examined proteins classes include protein kinases, protein phosphatases, ubiquitin and UBL system enzymes and transcription factors. (XLSX 79 kb) [file 12885_2017_3616_MOESM7_ESM.xlsx]

## Sheet: table all reg genes.txt
Table of all significantly regulated genes in any of the proteomics and phosphoproteomics analyses
Log2 ratio values are reported for each experimental setting only for significantly regulated phospho-sites or proteins.
An hyphen mark ("-") indicates that a protein or phospho-site are either not signficantly regulated or were not identified in that experimental setting.
Significantly regulated phospho-sites are grouped per gene and the median log2 ratio of the regulated phospho-sites for each gene is displayed.
	TRAP3high vs ctrl					TRAP sh2 vs scrambled shRNA	TRAP sh3+4 vs scrambled shRNA
Gene	Normalized phospho log2 (ratio H/L) (phospho-sites median) Replicate #1	Normalized phospho log2 (ratio H/L) (phospho-sites median) Replicate #2	Significantly regulated phospho sites	Protein log2 (ratio H/L) Replicate #1	Protein log2(ratio H/L) Replicate #2	Average protein log2 (ratio)	Average protein log2 (ratio)	Enriched GO term (BA: Biological adhesion; ECMO: Extracellular matrix organisation; MTT: Mitochondrial translation termination)	Protein class
ZNRF2	-1.74753	-1.84109	S116; S119	-	-	-	-		Ubiquitin and UBL
PSEN1	-1.01231	-1.51295	S333	-	-	-	-	BA
FASN	-0.973091	-1.39082	T2204	-	-	-	-
TRIP10	-1.02243	-0.923596	S296; S299	-	-	-	-
NAB2	0.817674	0.637839	S6	-	-	-	-
AHNAK	-1.37642	-1.14473	S5749; S5752; S5749; S5752; S5763; S5737; S5739; S5731	-	-	-	-
IRS1	1.08807	0.65368	S503	-	-	-	-
RFTN1	-1.27987	-1.40657	T574	-	-	-	-
PDIA6	0.809803	0.784984	S425	-	-	-	-
HUWE1	-0.0845291	-0.151581	T2751; S2362	-	-	-	-		Ubiquitin and UBL
ARID4B	-2.32011	-1.35229	T707; S704	-	-	-	-		Transcription factor
DTNBP1	-1.11026	-1.08407	S235; S240	-	-	-	-
ARIH1	1.1539	0.770634	S517	-	-	-	-		Ubiquitin and UBL
RHBDF2	-1.83099	-2.21302	S142; S148; S137	-	-	-	-
TNIP1	-0.991396	-1.27563	S77	0.948068	1.02536	-	-	BA
QSOX2	1.01443	1.38048	S578	-	-	-	-
CDK18	-1.14687	-1.05378	S72	3.66597	3.45571	-	-
UHRF1	0.602351	1.11309	S91	-	-	-	-		Ubiquitin and UBL
SVIL	0.834162	0.682335	S245	-	-	-	-
SMARCAD1	-2.29131	-1.19287	S124; S127	-	-	-	-
PAK1	1.20688	0.997599	T230	-	-	-	-		Kinase
ITGB4	-1.68629	-1.45476	S1451; S1448	-1.70406	-1.63857	1.71064	0.753431	BA; ECMO
EIF5	-3.64648	-1.07762	S390; S389	-	-	-	-
DST	0.868006	1.05557	S2529	-	-	-	-	BA
NOP56	-1.23447	-1.23804	S519; S520; S569; S570	-	-	-	-
LCP1	0.621805	0.950633	S257	1.41576	1.30753	-1.02182	-0.749459	ECMO
KDM1A	-2.11094	-1.34412	S131; S137; Y135	-	-	-	-
RTN4	0.899539	1.09847	S239; S860	-	-	-	-
SQSTM1	-1.35797	-1.7091	S370	1.2066	1.28611	-	-
TNKS1BP1	0.751176	0.945697	S429	-	-	-	-
PTGES3	-2.08825	-1.65453	S118; S115	-	-	-	-
NOTCH2	-2.12976	-1.31692	S1845	1.33375	1.24908	-	-
HLA-A	0.878849	1.32927	S356; S352	-	-	-	-
TFPT	1.38419	0.702538	S249; S252	-	-	-	-
QSER1	-2.25445	-0.917919	T1102	-	-	-	-
SRPK1	-0.987948	-0.963016	S21; S35	-	-	-	-		Kinase
DDX54	-2.38853	-1.2695	S39; S41	-	-	-	-
SUV39H2	1.02101	0.714641	S201; S204; S201; S204; S208	-	-	-	-
SREBF1	0.66996	0.674222	S433	-	-	-	-		Transcription factor
SMC1A	-1.88111	-1.7644	S966; S957	-	-	-	-
PLEC	-1.17123	-1.07789	S4476; S4254; S4253	-	-	-	-
SMARCA2	-1.80379	-1.04334	S1510; S1498; S1494	-	-	-	-
RANGAP1	0.868879	0.721389	S442; S442; S428	-	-	-	-
ARHGEF2	1.13758	0.844122	S147; S150	-	-	-	-
EIF5B	1.659	0.805677	S186	-	-	-	-
TMEM163	0.674957	1.7678	S57	-	-	-	-
HMGA2	0.82228	1.48192	S105	-	-	-	-		Transcription factor
CLSPN	-1.24653	-0.950983	S67; S65; S67; S65	-	-	-	-
EEF2K	-1.46234	-1.14819	S474; S477; S470	-	-	-	-		Kinase
CKAP4	0.790651	0.874986	S460	-	-	-	-
ROCK1	-1.66424	-1.40069	S1105; S1102	-	-	-	-	BA	Kinase
ITGA5	-1.01159	-0.918287	S127	1.70611	1.63946	-	-	BA; ECMO
TP53	0.751063	1.13163	S392	-0.987035	-1.19871	-	-		Transcription factor
CAMSAP2	1.30217	0.908768	S572	-	-	-	-
PBRM1	-2.32358	-1.02104	S355; S353	-	-	-	-		Transcription factor
TMEM63B	0.805135	0.70423	S115	-	-	-	-
LSM14B	0.701263	0.71403	S162	-	-	-	-
SENP3	-2.1506	-1.65331	S169; S181; T176	-	-	-	-		Ubiquitin and UBL
LSR	-1.0723	-2.35673	S487; S490	-	-	-	-
STAG2	-1.28118	-3.12805	S1061	-	-	-	-
TEX2	-1.26002	-4.3236	S270	-	-	-	-
ATN1	-1.08655	-1.14099	S739; S746; S748	-	-	-	-
FAM129B	-0.975449	-1.00715	S628; S633	-	-	-	-
ZC3HAV1	0.756526	1.15871	S284	-	-	-	-
DDX21	-1.39693	-1.02906	T15; S13	-	-	-	-
PPM1G	-1.08822	-1.17507	S183	-	-	-	-		Phosphatase
RACGAP1	1.09185	0.750057	S203; S206	1.14642	1.49189	-	-
DOCK7	0.659424	0.737034	T909	-	-	-	-
COPS3	0.972758	0.984042	S403	-	-	-	-
FOXK1	0.888145	1.07601	T82; S80; S94; T84	-	-	-	-		Transcription factor
FKBP15	1.61614	1.22439	S356	-	-	-	-
IRS2	0.674584	0.703283	S518; T527; T520	-	-	-	-
FARP1	-1.85339	-1.38624	S889; S899	-	-	-	-
FAM91A1	-2.95762	-1.74912	S364	-	-	-	-
UPF1	-1.01591	-1.72643	S1099; S1096	-	-	-	-
RMDN3	0.931897	0.846977	S50; S46	-	-	-	-
MDC1	-1.9916	-1.59565	S453; T455; T449	-	-	-	-
HERC1	-1.14234	-0.908031	S1510; S1521; S1517	-	-	-	-		Ubiquitin and UBL
PRPF31	-1.08305	-2.3445	T455	-	-	-	-
SLC23A2	0.700393	0.798387	S81	-	-	-	-
MLLT4	0.840845	0.974538	S1182	-	-	-	-	BA
NDRG1	0.593211	0.778114	S249	0.969288	1.01237	-	-
RANBP2	-1.99109	-1.27957	T2504	-	-	-	-		Ubiquitin and UBL
XRCC6	-1.42777	-1.2991	S27	-	-	-	-
NDRG3	-1.2202	-0.889274	S245; S242	-	-	-	-
CD44	4.33344	4.57507	S183; S183; S180; S179	-	-	-	-	BA; ECMO
PNKP	-2.32458	-1.40081	S75; T83; T79	-	-	-	-
RALY	0.711441	1.1159	T270	-	-	-	-
UTP3	-1.73952	-1.11219	S365; T362; S368	-	-	-	-
OPTN	-0.941671	-1.15437	S471	-	-	-	-
ABLIM3	-1.07222	-0.911871	S280	-	-	-	-
PRKAR2A	0.865425	1.09379	S78	-	-	-	-
MIA3	1.27765	1.14962	S727	-	-	-	-
TMEM132A	-1.43472	-1.22333	S280	1.41033	1.29567	-	-
TRIP12	-2.19961	-1.00885	S1052; S1047	-	-	-	-		Ubiquitin and UBL
KIAA0930	-1.04212	-1.58494	T259; S255	-	-	-	-
STK26	-1.84075	-0.92282	S242; S244; S238; S249	-	-	-	-
ATRX	-1.61039	-0.927908	S108; S112; S92; T102	-	-	-	-
NUP214	-1.60779	-1.29011	S978	-	-	-	-
ABCA6	-	-	-	2.68691	2.43653	-	-
ABCB6	-	-	-	1.60935	1.35173	-	-
ABHD11	-	-	-	-0.941859	-1.16719	-	-
ABHD17C	-	-	-	0.983262	1.06152	-	-
ACAD10	-	-	-	-0.967096	-1.12673	-	-
ACP5	-	-	-	4.86763	4.41654	-0.61336	-0.769008
ACSS3	-	-	-	-1.37837	-1.48134	-	-
ACVR2A	-	-	-	1.15034	1.15573	-	-
ADAM28	-	-	-	2.69095	2.95453	-	-
ADAMTS15	-	-	-	1.69765	1.51406	0.608696	0.784716
ADCK3	-	-	-	-0.962859	-1.46309	-	-		Kinase
ADCY3	-	-	-	1.00866	1.04992	-	-
ADCY6	-	-	-	1.22466	1.22427	-	-
ADGRL2	-	-	-	1.1438	2.02679	-	-
ADIRF	-	-	-	-1.33574	-1.34328	-	-
AFAP1L1	-	-	-	-4.30324	-3.50396	-	-
AGRN	-	-	-	1.04768	1.08927	0.513399	0.524997	ECMO
AHCYL1	-	-	-	1.00072	1.05415	-	-
AHNAK2	-	-	-	-1.81679	-1.68952	-	-
AKR1C1	-	-	-	-1.8041	-1.6477	-	-
AKR1C3	-	-	-	-1.29967	-1.29585	-	-
ALB	-	-	-	-2.6083	-1.81248	-	-
ALCAM	-	-	-	1.29181	1.32922	-	-	BA
ALDH1A3	-	-	-	2.10296	1.72198	-	-
ALDH3A2	-	-	-	-1.48167	-1.60706	0.357972	0.517528
ALDH5A1	-	-	-	1.22032	1.3028	-	-
AMIGO2	-	-	-	2.70455	2.71887	-	-	BA
ANGPTL2	-	-	-	-1.61938	-1.43515	-	-
ANGPTL4	-	-	-	4.11528	4.01359	-	-
ANK3	-	-	-	-2.5436	-2.7085	-	-
ANKH	-	-	-	-1.31759	-1.17542	-	-
ANKRD46	-	-	-	1.15652	1.22302	-	-
ANKRD52	-	-	-	1.00794	1.31812	-	-
ANOS1	-	-	-	1.76178	1.75786	-	-
ANP32E	-	-	-	0.946192	1.05731	-	-
ANXA8	-	-	-	2.81251	2.55878	-	-
APLP2	-	-	-	1.29623	1.44487	-	-
APOL2	-	-	-	1.43248	1.53565	-	-
APP	-	-	-	1.56749	1.65672	-	-	BA; ECMO
APPL2	-	-	-	1.11937	1.21674	-	-
ARAP3	-	-	-	-1.3634	-1.47523	-	-
AREG	-	-	-	2.42171	2.20284	-	-
ARHGAP31	-	-	-	0.996378	1.64695	-	-
ARHGAP42	-	-	-	1.76605	1.55742	-	-
ARHGDIB	-	-	-	-1.34306	-1.96391	-0.61904	-0.673412
ARHGEF28	-	-	-	-1.2472	-1.15249	-	-
ARHGEF39	-	-	-	1.38673	1.29448	-	-
ARNT	-	-	-	1.1688	1.05942	-	-		Ubiquitin and UBL; Transcription factor
ARNT2	-	-	-	1.76008	1.5791	-	-
ARRB1	-	-	-	-1.28902	-1.17872	-	-
ARRB2	-	-	-	-2.53518	-2.75708	-	-
ARRDC3	-	-	-	0.988377	1.52528	-	-
ARSB	-	-	-	-0.958635	-1.06121	-	-
ASB2	-	-	-	1.96485	2.07095	-	-
ASB9	-	-	-	1.83053	1.9727	-	-		Ubiquitin and UBL
ASL	-	-	-	-1.5123	-2.01027	-	-
ASPM	-	-	-	1.08567	1.3146	-	-
ASS1	-	-	-	-1.20991	-1.12036	-0.619098	-0.38805
ATP7A	-	-	-	1.27636	1.3096	-	-	ECMO
AUH	-	-	-	-1.57343	-2.1077	-	-
B4GALT1	-	-	-	1.20157	1.33386	-	-	BA; ECMO
BACE2	-	-	-	2.0687	1.62579	-	-
BCL3	-	-	-	1.48098	1.362	-	-	ECMO
BHLHE40	-	-	-	1.8643	1.47095	-	-		Transcription factor
BICC1	-	-	-	1.87578	1.63076	-	-
BIN3	-	-	-	-0.933544	-1.07963	-	-
C16orf62	-	-	-	-1.29967	-1.06426	-	-
C1GALT1	-	-	-	-1.73504	-1.67544	-	-
C1S	-	-	-	2.21799	1.81755	-	-
C3	-	-	-	2.16944	1.7557	-	-
C5	-	-	-	-2.67605	-5.30305	-	-
CA12	-	-	-	-2.61272	-3.20544	-	-
CA9	-	-	-	0.965587	1.11109	-	-
CAMSAP3	-	-	-	1.57237	1.71041	-	-	BA
CASK	-	-	-	1.24495	1.06572	-	-	BA	Kinase
CASP1	-	-	-	2.4106	2.25537	-	-
CBLB	-	-	-	1.20377	1.13724	-	-		Ubiquitin and UBL
CBR4	-	-	-	-0.895361	-1.159	-	-
CC2D1B	-	-	-	0.964846	1.07164	-0.445684	-0.36168
CCDC134	-	-	-	0.919664	1.10226	-	-
CCDC80	-	-	-	2.52262	1.85964	-	-	ECMO
CCNE2	-	-	-	1.39775	2.52933	-	-
CD22	-	-	-	-2.50202	-3.31755	-	-	BA
CD59	-	-	-	-1.02187	-0.99271	-	-
CD83	-	-	-	1.09992	1.20728	-	-
CDA	-	-	-	1.67381	1.08376	-	-
CDH4	-	-	-	1.94055	1.97865	-	-	BA
CDKN2C	-	-	-	1.02226	1.00073	-	-
CDKN2D	-	-	-	0.927294	1.34829	-	-
CEBPB	-	-	-	1.04558	1.081	-	-		Transcription factor
CEMIP	-	-	-	3.37631	3.25591	-	-
CEP120	-	-	-	-0.955825	-1.15574	-	-
CEP41	-	-	-	-1.03071	-1.06121	-	-
CERCAM	-	-	-	1.38866	1.26224	-	-	BA
CFB	-	-	-	2.57759	2.37924	-	-
CFH	-	-	-	-2.03071	-3.17872	-	-
CFI	-	-	-	-3.18009	-2.78703	-	-
CFP	-	-	-	-2.02481	-2.25342	-	-
CHD1L	-	-	-	1.06473	1.00219	-	-
CHD3	-	-	-	-1.12856	-0.995622	-	-
CHST3	-	-	-	-0.955825	-1.02209	-	-
CISD3	-	-	-	-0.904812	-1.33773	-	-
CIT	-	-	-	1.36498	1.34081	-	-		Kinase
CKS2	-	-	-	1.51048	1.10973	-	-
CLIC3	-	-	-	1.10262	1.45451	-	-
CLK2	-	-	-	1.38396	1.22802	-	-		Kinase
CLTCL1	-	-	-	0.963363	1.05309	-	-
COL12A1	-	-	-	1.317	1.67652	-	-	BA; ECMO
COL7A1	-	-	-	2.4724	2.40044	-	-	BA; ECMO
COL8A1	-	-	-	1.32395	1.48145	-	-	BA; ECMO
COMP	-	-	-	-3.33209	-5.85944	-	-	BA; ECMO
CORO1A	-	-	-	-2.51024	-1.16883	-	-	BA
COX15	-	-	-	-1.1191	-1.08893	-	-
COX8A	-	-	-	-0.995665	-1.69424	-	-
CPNE7	-	-	-	-1.14127	-1.2482	-	-
CPS1	-	-	-	-1.02481	-1.07039	-	-
CREB3L1	-	-	-	1.06991	1.21044	-	-
CRIM1	-	-	-	0.981065	1.11716	-	-
CRIP2	-	-	-	-1.06815	-1.1077	-	-
CROCC	-	-	-	-0.969928	-0.961064	0.504318	0.428328
CRTAP	-	-	-	1.194	1.15277	-	-
CSAD	-	-	-	-2.88463	-2.39232	-	-
CSF1	-	-	-	0.958159	1.08583	-	-
CSPG4	-	-	-	-3.32483	-2.99271	-	-
CSRP2	-	-	-	1.98692	1.86527	-	-
CTNNB1	-	-	-	1.4789	1.24539	-	-	BA
CTNNBIP1	-	-	-	-0.906167	-1.05209	0.933333	0.978896
CTSS	-	-	-	1.46167	1.42541	-	-	ECMO
CTU1	-	-	-	-1.01016	-0.958222	-	-
CXADR	-	-	-	1.31176	1.35573	-	-	BA
CYB5A	-	-	-	1.66106	1.64391	-	-
CYSRT1	-	-	-	1.39335	1.86728	-	-
CYSTM1	-	-	-	-0.997109	-1.20544	-	-
DCBLD2	-	-	-	0.97666	1.06851	-	-
DDR2	-	-	-	3.1749	4.40452	-	-	BA; ECMO
DENND5B	-	-	-	1.22032	1.17722	-	-
DENR	-	-	-	-2.1349	-2.11402	-	-
DHX32	-	-	-	1.00361	1.09304	-	-
DIABLO	-	-	-	-0.928027	-1.40387	-	-
DKK1	-	-	-	1.3326	1.79961	-	-
DNAJB5	-	-	-	1.33776	1.36881	-	-
DNAJC30	-	-	-	-1.59732	-1.04604	0.702479	0.623381
DNLZ	-	-	-	-1.17681	-1.35445	-	-
DOCK2	-	-	-	2.41277	2.63993	1.90577	2.39774
DOCK6	-	-	-	-1.09417	-0.99271	-	-
DPP7	-	-	-	-1.32845	-1.35445	0.500839	0.643576
DPY19L1	-	-	-	-0.972765	-1.00733	-	-
DSE	-	-	-	1.20157	1.10294	-	-
DSP	-	-	-	1.41033	1.27528	-	-	BA
DUSP10	-	-	-	1.53191	1.13989	-	-		Phosphatase
DUSP23	-	-	-	1.1883	1.04036	-	-		Phosphatase
ECM1	-	-	-	1.17169	1.58057	-	-
EDEM2	-	-	-	1.27636	1.0706	-	-
EDIL3	-	-	-	2.44887	2.36909	-	-	BA
EFEMP1	-	-	-	-1.752	-1.21389	1.04844	0.961574
EGLN1	-	-	-	1.10733	1.22114	-	-
EHD3	-	-	-	-1.42617	-2.65689	-	-
EIF4E3	-	-	-	2.14952	1.35116	-	-
EMB	-	-	-	2.81303	3.0939	-	-
ENO2	-	-	-	1.02936	1.09098	-	-
ENO3	-	-	-	-2.00145	-1.40775	-	-
ENPP1	-	-	-	1.4846	1.67789	-0.366109	-0.425098
ERCC6	-	-	-	1.0761	1.11514	-	-
ERMP1	-	-	-	1.54039	1.82912	-	-
ESPL1	-	-	-	0.926532	1.27045	-	-
EVI5	-	-	-	1.0065	1.02104	-	-
EVPL	-	-	-	-2.83733	-2.81762	-	-
F3	-	-	-	2.27994	2.54144	-	-
FAM102B	-	-	-	3.76668	2.52108	-	-
FAM160A1	-	-	-	1.38062	1.99597	-	-
FAM171B	-	-	-	1.7686	2.45797	-	-
FAM185A	-	-	-	-1.30502	-1.48338	-	-
FAM20C	-	-	-	1.71847	1.77633	-	-
FAM49A	-	-	-	4.25272	3.04	-	-
FAM63A	-	-	-	1.03573	1.02966	-	-
FAM81A	-	-	-	1.16461	1.02679	-	-
FBXO6	-	-	-	1.16073	1.25154	-	-
FBXW8	-	-	-	0.945441	1.01382	-	-		Ubiquitin and UBL
FCGRT	-	-	-	-1.24377	-1.30305	-	-
FHL1	-	-	-	-1.4696	-1.01913	-	-
FHL2	-	-	-	1.77875	2.13857	-	-
FHOD3	-	-	-	2.13164	2.7859	-	-
FKBP14	-	-	-	1.50003	1.49656	-	-
FKBP9	-	-	-	1.108	1.19456	-	-
FLG	-	-	-	3.77844	3.93421	-	-
FPR1	-	-	-	3.25514	3.42895	-	-
FRMD4A	-	-	-	-1.0834	-0.978239	-	-
FRS2	-	-	-	0.931852	1.12187	-	-
FURIN	-	-	-	1.30709	1.25215	-	-	ECMO
FZD7	-	-	-	1.29947	1.47305	-	-	BA
GABPB2	-	-	-	2.46298	1.27287	-	-
GALNT3	-	-	-	1.15229	1.23921	-	-
GBP1	-	-	-	1.73639	1.72773	-	-
GBP2	-	-	-	1.28796	1.38457	-	-
GBP3	-	-	-	1.25893	1.45824	-	-
GBP4	-	-	-	1.55966	1.32047	-	-
GCLC	-	-	-	-1.59294	-1.51645	-	-
GCNT1	-	-	-	0.986187	1.03573	-	-	BA
GFAP	-	-	-	-1.0411	-1.07654	-	-
GINM1	-	-	-	1.74375	1.41531	-	-
GLB1L2	-	-	-	-3.00725	-2.52064	-	-
GLCCI1	-	-	-	1.45006	1.57568	-	-
GLT8D1	-	-	-	1.01332	1.01888	-	-
GPAT2	-	-	-	-0.941859	-1.40387	-	-
GPAT3	-	-	-	-1.25409	-0.952553	-	-
GPC6	-	-	-	3.27412	3.1212	-	-
GPCPD1	-	-	-	1.10464	1.08583	-	-
GPNMB	-	-	-	1.49079	1.40955	-	-	BA
GPR1	-	-	-	3.3661	2.89367	0.46772	0.728393
GPRC5C	-	-	-	-3.36154	-3.05816	-	-
GPSM3	-	-	-	-1.97277	-1.83838	-	-
GRAMD3	-	-	-	2.00343	1.86346	-	-
GSN	-	-	-	-1.42617	-1.43515	-	-
GSPT2	-	-	-	1.72242	1.03395	-	-
GSTM2	-	-	-	-2.64857	-2.53752	-	-
GSTM4	-	-	-	1.16687	1.08445	-	-
GSTT2	-	-	-	-0.93631	-1.28513	-	-
HBA1	-	-	-	-4.45366	-4.36194	-	-
HDAC8	-	-	-	2.93923	1.18109	-	-
HEG1	-	-	-	1.64287	1.61343	-	-
HELLS	-	-	-	-1.06663	-0.975363	-	-
HEXB	-	-	-	-1.23523	-1.11086	-	-
HIF1A	-	-	-	1.42117	1.42378	-	-
HIST2H2AC	-	-	-	0.916601	1.00729	-	-
HLA-DQA1	-	-	-	1.26436	1.16456	-	-
HLA-F	-	-	-	1.20848	1.19328	-	-
HMGA1	-	-	-	-1.33209	-1.51436	-	-		Transcription factor
HMHA1	-	-	-	1.30241	1.15014	0.772695	0.451241
HSD17B8	-	-	-	-0.975608	-1.21559	-	-
HSPB1	-	-	-	-1.86869	-1.70373	-	-	BA
ICAM2	-	-	-	-2.03961	-2.05816	-	-	BA; ECMO
ICOSLG	-	-	-	-1.82702	-1.24647	-	-
IFIT2	-	-	-	-1.30324	-1.41552	-	-
IFNGR1	-	-	-	1.51757	1.44165	-	-
IGFBP2	-	-	-	-4.53518	-1.97536	-	-
IGHG1	-	-	-	-6.05456	-4.58935	-	-
IGSF3	-	-	-	2.98088	3.12824	-	-
IL10RB	-	-	-	2.22312	1.61343	-	-
IL1A	-	-	-	1.37394	1.15507	-	-
IL7R	-	-	-	2.49465	1.87208	-	-
IMPA2	-	-	-	1.18766	1.16358	-	-
IPMK	-	-	-	1.17298	1.39683	-	-
IRAK3	-	-	-	3.00614	2.39725	-	-
IREB2	-	-	-	1.02581	1.02284	-0.660306	-0.53876
IRF2BP2	-	-	-	1.30241	1.33009	-	-
ITGA6	-	-	-	-1.03219	-1.01322	-	-	BA; ECMO
ITM2B	-	-	-	1.27157	1.07962	-	-
ITPKA	-	-	-	1.45851	1.74571	-	-
KCNN4	-	-	-	-0.96427	-1.14601	-	-
KCTD7	-	-	-	-0.898055	-0.994165	-	-
KDM5B	-	-	-	1.22219	1.27589	-	-		Transcription factor
KHDRBS3	-	-	-	-2.43789	-2.3212	-	-
KIAA1161	-	-	-	0.93261	1.05802	-	-
KIF14	-	-	-	1.23208	1.1952	-	-	BA
KIF23	-	-	-	1.18639	1.0927	-	-
KIF2C	-	-	-	1.23792	1.20728	-	-
KIF4A	-	-	-	0.965587	1.02607	-	-
KISS1	-	-	-	-1.16055	-1.29227	-0.622404	-0.752362
KRT77	-	-	-	-1.02187	-1.30305	-	-
L1CAM	-	-	-	1.13131	1.17915	-	-	BA
L2HGDH	-	-	-	-0.987035	-1.02804	-	-
LACC1	-	-	-	1.5384	1.22989	-	-
LAMP2	-	-	-	-6.63952	-2.3322	-	-
LAPTM4A	-	-	-	1.30358	1.06362	-	-
LAYN	-	-	-	1.15814	1.06572	-	-
LCN2	-	-	-	2.08891	1.46169	-	-
LGALS8	-	-	-	1.4949	1.48485	-	-
LGR4	-	-	-	3.83489	3.30398	-	-
LMO7	-	-	-	0.958159	1.05309	-	-
LOX	-	-	-	1.79093	2.42228	-	-	ECMO
LOXL2	-	-	-	1.15294	1.14188	-	-	BA; ECMO
LPIN1	-	-	-	-1.20991	-0.99271	-	-
LPXN	-	-	-	1.31584	1.48459	-0.936697	-0.472815	BA
LRP12	-	-	-	1.32251	1.12724	-	-
LRP6	-	-	-	0.916601	1.0927	-	-	BA
LRP8	-	-	-	1.29358	1.47516	-	-
LRRC15	-	-	-	-2.20656	-2.01027	-	-	BA
LRRC16A	-	-	-	1.18448	1.21012	-	-
LTBP3	-	-	-	1.5354	1.19648	-	-
LTBP4	-	-	-	-1.39921	-1.12036	-	-
LUM	-	-	-	-5.71352	-5.30305	-	-	ECMO
LYRM7	-	-	-	-1.31399	-1.16227	-	-
MALT1	-	-	-	1.86669	1.6048	-	-		Ubiquitin and UBL
MAOA	-	-	-	-2.36154	-1.95822	-	-
MAST4	-	-	-	-1.76669	-1.64313	-	-		Kinase
MB	-	-	-	1.06818	1.0131	-	-
MCTS1	-	-	-	-3.18009	-3.27448	-	-
ME3	-	-	-	-1.43397	-1.43713	-	-
MERTK	-	-	-	-2.00725	-1.29585	-	-	BA
METTL17	-	-	-	-1.20323	-1.10142	-	-
METTL25	-	-	-	1.20785	1.8544	-	-
MEX3C	-	-	-	1.33661	1.02248	-	-
MGLL	-	-	-	-0.922531	-1.04906	-	-
MID1	-	-	-	0.956668	1.01816	-	-		Ubiquitin and UBL
MLPH	-	-	-	1.11001	1.23362	-	-
MMP15	-	-	-	1.08294	1.81444	-	-	ECMO
MOSPD2	-	-	-	1.1797	1.06851	-	-
MPZL1	-	-	-	1.10867	1.13458	-	-
MRRF	-	-	-	-0.958635	-0.972492	-	-	MTT
MSRB3	-	-	-	1.15262	1.28791	-	-
MT1X	-	-	-	2.69855	3.1864	-	-
MT2A	-	-	-	1.88796	2.33241	-	-
MTHFS	-	-	-	1.10666	1.2274	-	-
MUC1	-	-	-	2.24495	1.76734	-	-
MX1	-	-	-	1.84329	1.7954	-	-
MYH10	-	-	-	1.92539	1.98568	-0.368387	-0.464182	BA
MYO1E	-	-	-	1.24861	1.24292	-	-	ECMO
MYO5B	-	-	-	0.943937	1.34138	-	-
MYOF	-	-	-	-1.00145	-1.04302	-	-
NAGA	-	-	-	-1.18666	-1.48338	0.364135	0.423862
NAPG	-	-	-	1.18639	1.22145	-	-
NAV1	-	-	-	1.15262	1.32805	-	-
NAXE	-	-	-	0.964105	1.09201	-	-
NBEA	-	-	-	2.28603	1.38457	-	-
NCKAP5L	-	-	-	1.25378	1.42596	-	-
NCOA4	-	-	-	1.22652	1.35973	-	-
NDC80	-	-	-	1.01117	1.15047	-	-
NECAP2	-	-	-	-1.15893	-1.4957	-	-
NEDD4L	-	-	-	1.28053	1.03822	-	-		Ubiquitin and UBL
NEDD9	-	-	-	2.90525	3.64087	-	-	BA
NES	-	-	-	-2.86869	-3.85944	0.407462	0.451625
NEXN	-	-	-	1.93071	1.84994	-0.740682	-0.625797
NHS	-	-	-	1.35935	1.47673	-	-
NMRAL1	-	-	-	-0.922531	-0.958222	-0.493545	-0.508307
NNMT	-	-	-	1.53989	1.5447	-	-
NOA1	-	-	-	-0.947429	-0.963913	-	-
NOLC1	-	-	-	-0.995665	-0.958222	-	-
NUDT13	-	-	-	-1.48572	-1.47117	-	-
NUDT8	-	-	-	-1.32845	-1.48953	-	-
NUF2	-	-	-	1.03996	1.05942	-	-
OAF	-	-	-	-1.00725	-1.6615	-	-
OASL	-	-	-	-1.37086	-1.77198	-	-
OBSL1	-	-	-	0.953683	1.03537	-	-
OGDH	-	-	-	-1.01162	-0.966767	-	-
OSMR	-	-	-	1.85673	1.97233	-	-
OTUD1	-	-	-	1.22652	1.09407	-	-
P3H1	-	-	-	1.23177	1.00874	-	-
P3H2	-	-	-	1.58037	1.66964	-	-
P4HA1	-	-	-	1.60032	1.70639	-	-	ECMO
PAGE5	-	-	-	-1.35782	-1.42727	-	-
PALLD	-	-	-	1.11269	1.05591	-	-
PAPPA	-	-	-	3.29829	3.29329	-	-
PATZ1	-	-	-	-1.48167	-1.18536	-	-		Transcription factor
PBXIP1	-	-	-	1.13131	1.2136	-	-
PCBD1	-	-	-	-1.48572	-1.6477	-	-
PCBD2	-	-	-	-1.18666	-1.38276	-	-
PDE2A	-	-	-	-2.15088	-1.40387	-	-
PDE4DIP	-	-	-	1.21908	1.46434	-	-
PDF	-	-	-	-1.83217	-2.12354	-	-
PDK3	-	-	-	1.45112	1.01888	-	-		Kinase
PELP1	-	-	-	-1.6039	-1.74723	-	-
PEO1	-	-	-	-1.78652	-1.12992	-	-
PFKFB2	-	-	-	0.919664	1.00729	-	-
PFKFB4	-	-	-	1.75194	1.78441	-	-
PGGT1B	-	-	-	-1.10347	-1.06121	-	-
PGK1	-	-	-	1.29594	1.19966	-	-
PGK2	-	-	-	1.51428	1.35802	-	-
PHGDH	-	-	-	3.62773	3.41846	0.925516	0.563314
PHLDA1	-	-	-	1.01009	1.38177	-	-
PHLDA2	-	-	-	-1.34674	-1.58496	-	-
PHLPP2	-	-	-	1.2924	1.31343	-	-		Phosphatase
PHYHD1	-	-	-	-0.879301	-0.975363	-	-
PIAS4	-	-	-	1.04207	1.02104	-	-		Ubiquitin and UBL; Transcription factor
PID1	-	-	-	1.71759	1.71843	-	-
PIK3C2B	-	-	-	1.56456	1.52883	-	-
PIP5K1A	-	-	-	1.00072	1.05872	-	-
PLA2G4A	-	-	-	2.80321	2.95245	-	-
PLAC8	-	-	-	2.03961	1.61151	-	-
PLBD2	-	-	-	-1.23183	-1.12992	-	-
PLEKHA7	-	-	-	3.26722	3.39711	-	-	BA
PLOD2	-	-	-	2.0251	1.77291	-	-
PLXDC2	-	-	-	-4.07881	-3.37705	-	-
PM20D2	-	-	-	-1.73263	-1.62949	-	-
PMEPA1	-	-	-	2.49529	2.39517	-	-
PODXL	-	-	-	-0.967096	-0.951139	-	-	BA
PODXL2	-	-	-	1.2841	1.32105	-	-	BA
POGLUT1	-	-	-	-0.992783	-0.982565	-	-
PORCN	-	-	-	2.4413	2.45983	-	-
PPFIBP2	-	-	-	-1.14127	-1.767	-0.646211	-0.565015
PPL	-	-	-	-3.20656	-3.26041	-	-
PPM1E	-	-	-	-0.930783	-1.02507	-	-		Phosphatase
PPP1R9A	-	-	-	-3.93908	-3.50396	-	-
PPT2	-	-	-	-2.64404	-2.36948	-	-
PRICKLE2	-	-	-	1.20973	1.31078	-	-
PRKAA2	-	-	-	1.78779	1.58301	-	-		Kinase
PRKAB2	-	-	-	1.01833	1.53615	-	-
PRKACB	-	-	-	1.86748	1.25552	-	-		Kinase
PRKAR1B	-	-	-	-1.22674	-1.08272	-	-
PRPF40B	-	-	-	1.24251	1.09954	-	-
PRRG1	-	-	-	1.07678	1.03537	-	-
PRUNE	-	-	-	1.03078	1.23362	-	-
PTBP2	-	-	-	1.16751	1.20538	-	-
PTGFRN	-	-	-	5.66701	5.05806	-	-
PTGS2	-	-	-	5.72304	5.49374	-	-
PTPRE	-	-	-	1.14315	1.28011	-	-		Phosphatase
PTPRF	-	-	-	1.59338	1.69289	-	-	BA	Phosphatase
PTPRM	-	-	-	1.85153	1.78144	-	-	BA	Phosphatase
PTPRU	-	-	-	1.25953	1.80798	-	-	BA	Phosphatase
PTS	-	-	-	2.05257	1.92153	-	-
PYROXD2	-	-	-	-0.944641	-1.75708	-	-
QSOX1	-	-	-	1.58496	1.35802	-	-
RAB12	-	-	-	1.20785	1.13458	-	-
RAB27B	-	-	-	1.44343	1.64157	-	-
RAB29	-	-	-	1.05048	2.29671	-	-
RAB38	-	-	-	-2.00725	-2.2361	-	-
RASSF1	-	-	-	1.29151	1.7385	-	-
RASSF2	-	-	-	-1.48977	-2.4957	-	-
RASSF4	-	-	-	-1.31399	-1.75708	-	-
RBP1	-	-	-	-3.30324	-2.30305	-	-
RBPMS	-	-	-	3.66893	3.5931	-	-
RCN3	-	-	-	-1.55206	-1.20881	-	-
RDH10	-	-	-	1.63101	1.35345	-	-
RGMB	-	-	-	-1.25064	-0.955384	-	-	BA
RMND1	-	-	-	-1.44181	-1.14601	-	-
RNF144B	-	-	-	3.46009	2.94583	-	-
RNF19B	-	-	-	1.62914	1.89269	-	-
RNF24	-	-	-	1.31264	2.081	-	-
RPL22L1	-	-	-	2.10195	1.98124	-1.09645	-1.35107
RRAD	-	-	-	1.80135	1.68881	-	-
RTN1	-	-	-	-1.531	-1.5784	-	-
S100A2	-	-	-	1.05605	1.22864	-	-
SAA2	-	-	-	2.44648	2.64777	-	-
SDC4	-	-	-	1.37226	1.12187	-	-
SEC11C	-	-	-	1.46534	1.62485	-	-
SECTM1	-	-	-	1.00938	1.22708	-	-
SELPLG	-	-	-	3.92891	3.10956	-	-	BA
SERPINB2	-	-	-	2.82216	2.41887	-	-
SERPINB8	-	-	-	1.26315	1.47305	-	-	BA
SFXN3	-	-	-	-1.00435	-1.02209	-	-
SGCE	-	-	-	1.92995	1.93191	-	-	BA
SH2D3A	-	-	-	-1.77163	-1.14601	-	-
SH3BGRL2	-	-	-	-1.50202	-1.37326	-	-
SHTN1	-	-	-	1.09654	1.12924	-	-
SLC1A3	-	-	-	2.20754	2.09817	-	-
SLC25A33	-	-	-	-1.54782	-2.3322	-	-
SLC26A6	-	-	-	1.3199	1.30102	-	-
SLC2A1	-	-	-	1.49696	1.2777	-	-
SLC30A1	-	-	-	1.09857	1.0318	-	-
SMAD2	-	-	-	1.08363	1.58886	-	-		Transcription factor
SMOX	-	-	-	1.06646	1.28071	-	-
SNCG	-	-	-	-1.99567	-1.36948	-	-
SORBS2	-	-	-	2.58713	2.20949	-	-	BA
SORT1	-	-	-	1.41223	1.00438	0.662936	1.06252
SPANXB1	-	-	-	2.8646	2.97939	-2.73184	-1.91328
SPANXD	-	-	-	2.66346	2.47384	-	-
SPG7	-	-	-	-1.05006	-1.21559	-	-
SPINT1	-	-	-	3.38382	2.21659	-	-
SPRY4	-	-	-	-1.55631	-1.49776	-	-
SRGAP2	-	-	-	1.06092	1.12757	-	-	BA
SSBP1	-	-	-	-0.880632	-1.04302	-	-
SSNA1	-	-	-	1.0706	1.00802	-	-
STK16	-	-	-	-0.918422	-2.25342	-	-		Kinase
STOM	-	-	-	-1.00725	-0.955384	-	-
STS	-	-	-	1.45956	1.52629	-	-
STX6	-	-	-	1.2022	1.09885	-	-
STXBP4	-	-	-	1.71693	1.15769	-	-
SULT1A4	-	-	-	-1.27495	-1.62723	-	-
SURF1	-	-	-	-1.02776	-1.29585	-	-
SVBP	-	-	-	1.12469	2.00401	-	-
SYNE3	-	-	-	-2.51024	-2.30666	-	-
SYNGR2	-	-	-	-1.28549	-1.12992	-	-
TAGLN2	-	-	-	1.43489	1.36086	-	-
TAX1BP1	-	-	-	1.33976	1.18334	-	-
TBC1D2	-	-	-	-1.12225	-1.15249	-	-
TBL2	-	-	-	-1.09417	-1.09828	-	-
TCEA3	-	-	-	-1.47361	-1.30305	-	-
TDG	-	-	-	1.63939	1.7505	-	-
TENM3	-	-	-	2.66335	3.40348	-	-	BA
TEX10	-	-	-	-1.23353	-0.966767	-	-
TF	-	-	-	6.64819	6.14379	-	-
TFAP2C	-	-	-	1.31293	1.20284	-	-
TFPI	-	-	-	2.46743	1.65208	-	-
TGFB2	-	-	-	2.24129	2.26392	-	-	BA; ECMO
TGFBR1	-	-	-	1.11804	1.18044	-	-	ECMO	Kinase
THBD	-	-	-	-1.16703	-1.45305	-	-
THBS1	-	-	-	1.10127	1.07754	-	-	BA; ECMO
TIMP2	-	-	-	-0.958635	-0.981122	-	-	ECMO
TIMP3	-	-	-	-1.1097	-1.30666	-	-
TINAGL1	-	-	-	1.94976	2.02715	-	-	BA
TMCO6	-	-	-	-1.25755	-1.73745	-	-
TMEM120B	-	-	-	-1.29256	-1.12992	-	-
TMEM173	-	-	-	-1.88999	-2.14601	-	-
TMEM2	-	-	-	1.26135	1.64882	-	-
TMEM200B	-	-	-	1.56554	1.52121	-	-
TMEM59	-	-	-	1.58279	1.53186	-	-
TMEM62	-	-	-	1.66152	1.42242	-	-
TMEM9	-	-	-	1.00973	1.06746	-	-
TNFAIP3	-	-	-	1.52237	1.62958	-	-		Ubiquitin and UBL
TNFRSF1A	-	-	-	1	1.16325	-	-
TNFSF10	-	-	-	3.82604	3.65068	-	-
TNIK	-	-	-	1.74634	2.03037	-	-		Kinase
TNK1	-	-	-	1.18703	1.07477	-	-		Kinase
TPM1	-	-	-	1.1006	1.04284	-	-
TRAF5	-	-	-	1.36161	1.30487	-	-		Ubiquitin and UBL
TRERF1	-	-	-	-0.898055	-1.08582	-	-		Transcription factor
TRIAP1	-	-	-	1.22837	1.34369	-	-
TRIM62	-	-	-	1.20722	1.40127	-	-		Ubiquitin and UBL
TRPS1	-	-	-	1.23208	1.31988	-	-		Transcription factor
TTC28	-	-	-	-2.87399	-1.90799	-	-
TTC39C	-	-	-	1.41576	1.4368	-	-
TWF2	-	-	-	-0.950222	-1.12036	-	-
TWSG1	-	-	-	1.25044	1.45637	-	-
TXNIP	-	-	-	1.29594	1.18688	-	-
TXNL1	-	-	-	1.10195	1.08238	-	-
TYMP	-	-	-	1.83621	2.01906	-	-
TYW1	-	-	-	-1.0029	-1.09828	-	-
UBA7	-	-	-	1.41413	1.26316	-	-
UBXN2A	-	-	-	0.991292	1.05027	-	-
UGCG	-	-	-	1.20377	1.14651	-	-
UNC5B	-	-	-	1.38396	1.25461	-	-
UNG	-	-	-	-1.04856	-1.07039	-	-
UPRT	-	-	-	1.01655	1.37812	-	-
UQCC1	-	-	-	-1.00725	-1.15249	-	-
UQCC2	-	-	-	-0.925276	-0.998539	-	-
UQCR10	-	-	-	-1.6039	-1.41552	-	-
VANGL1	-	-	-	1.07747	1.17139	-	-
VAPA	-	-	-	1.10867	1.08652	-	-
VASN	-	-	-	1.55622	1.35745	-	-
VEGFA	-	-	-	2.39252	2.12724	-	-
VIPR1	-	-	-	1.22652	1.54369	-	-
VLDLR	-	-	-	1.33947	1.13691	-	-
VSIG10	-	-	-	1.24312	1.39794	-	-
VSTM2L	-	-	-	-0.978456	-0.949727	-	-
VTN	-	-	-	-6.63952	-5.42334	-	-	BA; ECMO	Transcription factor
WDR18	-	-	-	-1.25755	-1.14601	-	-
WDR55	-	-	-	-1.26448	-1.24647	-	-
WDR7	-	-	-	0.987283	1.08652	-	-
WNK3	-	-	-	2.36723	1.77803	-	-
WSB2	-	-	-	1.63241	1.23051	-	-
YARS2	-	-	-	-1.15088	-1.04604	-	-
ZBED8	-	-	-	-1.36713	-1.32485	-	-
ZC3H12A	-	-	-	1.79906	2.18109	-	-		Ubiquitin and UBL
ZCCHC2	-	-	-	1.97482	1.38625	-	-
ZFYVE9	-	-	-	1.06853	1.07823	-	-
ZNF22	-	-	-	-1.14767	-1.34328	-	-		Transcription factor
ACAA2	-	-	-	-	-	0.507764	1.13434
ACOT7	-	-	-	-	-	0.58189	0.490455
ACOX1	-	-	-	-	-	0.47984	0.476555
ADAM23	-	-	-	-	-	-1.62451	-1.52193	BA
ADGRL1	-	-	-	-	-	0.497793	0.688389
AGAP3	-	-	-	-	-	-0.401827	-0.381292
AGMAT	-	-	-	-	-	0.666843	0.774088
ALAS1	-	-	-	-	-	0.583064	0.661958
ALDOC	-	-	-	-	-	0.505788	0.917607
ALKBH7	-	-	-	-	-	0.673638	0.421888
AMPD3	-	-	-	-	-	-0.845493	-0.382476
APBB1	-	-	-	-	-	-0.690999	-0.577118
APOBEC3G	-	-	-	-	-	1.39162	0.422512
ARG2	-	-	-	-	-	0.371097	0.720514
ARHGAP30	-	-	-	-	-	-0.655389	-1.18419
ATL1	-	-	-	-	-	0.629571	0.663012
ATP13A2	-	-	-	-	-	0.425414	0.691444
B3GNTL1	-	-	-	-	-	-0.440641	-0.454789
BCAM	-	-	-	-	-	0.517307	0.416099	BA
BTF3L4	-	-	-	-	-	-0.446529	-0.413893
C1D	-	-	-	-	-	0.502965	0.613268
C5orf22	-	-	-	-	-	0.610783	0.683549
CALD1	-	-	-	-	-	-0.785962	-0.432978
CAPN3	-	-	-	-	-	-1.3926	-1.60857
CARD10	-	-	-	-	-	0.798626	0.40204
CASZ1	-	-	-	-	-	0.760556	1.28481
CCDC106	-	-	-	-	-	1.72827	2.04265
CD33	-	-	-	-	-	-1.47068	-1.6595	BA
CDK17	-	-	-	-	-	-0.426384	-0.57631		Kinase
CGN	-	-	-	-	-	0.6218	0.561661
CHM	-	-	-	-	-	-0.64203	-0.595799
CKB	-	-	-	-	-	0.832696	0.759672
CRABP2	-	-	-	-	-	1.36099	1.97354
CRYZ	-	-	-	-	-	-0.399496	-0.378102
CST6	-	-	-	-	-	1.30833	1.22889
CYR61	-	-	-	-	-	-0.476483	-0.749588	BA; ECMO
DAAM1	-	-	-	-	-	0.355673	0.599625
DCAF5	-	-	-	-	-	0.973236	0.993444		Ubiquitin and UBL
DDI2	-	-	-	-	-	0.453188	0.675086
DENND5A	-	-	-	-	-	-0.566241	-0.395672
DNAJC16	-	-	-	-	-	0.423502	0.677318
DNAJC25	-	-	-	-	-	0.356288	0.428276
DOCK9	-	-	-	-	-	-0.547291	-0.445262
DPYD	-	-	-	-	-	0.606422	0.389716
DYNC2H1	-	-	-	-	-	-0.623639	-0.395294
E2F8	-	-	-	-	-	0.457948	0.558046
EFCAB14	-	-	-	-	-	-0.782668	-0.673872
EFHD1	-	-	-	-	-	1.29664	0.765828
ENO1	-	-	-	-	-	0.415947	0.421857
EPHA2	-	-	-	-	-	0.679012	0.570734	BA	Kinase
EPS15	-	-	-	-	-	-0.478074	-0.409762
ERI3	-	-	-	-	-	-0.440196	-0.407539
ESYT2	-	-	-	-	-	-0.373775	-0.358908
ETS1	-	-	-	-	-	-0.462838	-0.345688
EVA1A	-	-	-	-	-	-0.455185	-0.813647
FADS2	-	-	-	-	-	0.629415	0.525598
FAF1	-	-	-	-	-	-0.485782	-0.458628
FCGR1B	-	-	-	-	-	-1.32355	-2.53639
FTL	-	-	-	-	-	0.80957	0.632606
FUCA1	-	-	-	-	-	0.38353	0.485575
GABARAPL2	-	-	-	-	-	-0.428192	-0.783374
GADD45GIP1	-	-	-	-	-	0.450005	0.592822	MTT
GGA2	-	-	-	-	-	0.421439	0.395948
GGCX	-	-	-	-	-	0.870136	0.759841
GNG11	-	-	-	-	-	0.929428	0.780105
GPRASP2	-	-	-	-	-	-0.495806	-0.6242
GSTM3	-	-	-	-	-	0.360633	0.554577
HDAC9	-	-	-	-	-	-0.665483	-0.372386
HMGN5	-	-	-	-	-	-2.05741	-1.52789
HSPA12A	-	-	-	-	-	-0.538326	-0.538961
ICT1	-	-	-	-	-	0.457383	0.498979	MTT
IGF2R	-	-	-	-	-	0.453225	0.743135
IL6	-	-	-	-	-	-0.497902	-1.02049
ISCA2	-	-	-	-	-	0.615722	0.57034
KCNAB1	-	-	-	-	-	-0.746816	-0.545143
KCNAB2	-	-	-	-	-	-1.11421	-0.656056
KCTD4	-	-	-	-	-	-2.04304	-1.52766
KIAA2013	-	-	-	-	-	0.850722	0.713261
KIF16B	-	-	-	-	-	-1.29099	-1.00362
KIF1B	-	-	-	-	-	0.416158	0.470542
KRT7	-	-	-	-	-	0.589423	0.571437
KRT80	-	-	-	-	-	0.721558	0.818265
KRT85	-	-	-	-	-	1.29464	0.633716
LAMA5	-	-	-	-	-	1.25828	1.03154	BA; ECMO
LAMC2	-	-	-	-	-	-0.502771	-0.395613	BA; ECMO
LIPA	-	-	-	-	-	0.544215	0.58463
LRRC40	-	-	-	-	-	-0.55332	-0.447359
LRRC8C	-	-	-	-	-	-0.563948	-0.534761
LTBP1	-	-	-	-	-	-0.853481	-0.499079
MAD2L2	-	-	-	-	-	0.84823	0.686049
MAGEA6	-	-	-	-	-	-2.66327	-2.1075
MAGEC1	-	-	-	-	-	-1.74599	-1.54773
MAGED1	-	-	-	-	-	-1.31005	-1.22835
MAMDC2	-	-	-	-	-	0.396243	0.829156
MAP1LC3B2	-	-	-	-	-	-0.41965	-0.601824
MAPK6	-	-	-	-	-	-0.373693	-0.453965
MCM10	-	-	-	-	-	0.356543	0.557502
MDM4	-	-	-	-	-	-0.349748	-0.804902
MICALL2	-	-	-	-	-	0.51715	0.459908	BA
MLST8	-	-	-	-	-	0.44354	0.45567
MMP1	-	-	-	-	-	-1.96211	-1.78132	ECMO
MRPL11	-	-	-	-	-	0.385656	0.429803	MTT
MRPL13	-	-	-	-	-	0.357558	0.396393	MTT
MRPL16	-	-	-	-	-	0.523922	0.551693	MTT
MRPL19	-	-	-	-	-	0.457775	0.432768	MTT
MRPL20	-	-	-	-	-	0.495042	0.518616	MTT
MRPL24	-	-	-	-	-	0.482999	0.518108	MTT
MRPL28	-	-	-	-	-	0.58165	0.618208	MTT
MRPL33	-	-	-	-	-	0.651842	0.622635	MTT
MRPL34	-	-	-	-	-	0.464692	0.608663	MTT
MRPL35	-	-	-	-	-	0.498674	0.538798	MTT
MRPL37	-	-	-	-	-	0.43521	0.461549	MTT
MRPL39	-	-	-	-	-	0.425533	0.445308	MTT
MRPL42	-	-	-	-	-	0.440867	0.660903	MTT
MRPL43	-	-	-	-	-	0.416656	0.4959	MTT
MRPL47	-	-	-	-	-	0.470204	0.442824	MTT
MRPL48	-	-	-	-	-	0.595763	0.604637	MTT
MRPL49	-	-	-	-	-	0.349723	0.45053	MTT
MRPL51	-	-	-	-	-	0.406477	0.549679	MTT
MRPL52	-	-	-	-	-	0.416895	0.453166	MTT
MRPL57	-	-	-	-	-	0.533785	0.640495
MRPL9	-	-	-	-	-	0.492934	0.550098	MTT
MRPS18A	-	-	-	-	-	0.374961	0.440205	MTT
MRPS30	-	-	-	-	-	0.453561	0.575806	MTT
MRPS33	-	-	-	-	-	0.351272	0.405047	MTT
MSN	-	-	-	-	-	-0.385521	-0.538652	BA
MTERF4	-	-	-	-	-	0.545262	0.597073
MTOR	-	-	-	-	-	0.464734	0.586882		Kinase
MVD	-	-	-	-	-	-0.544015	-0.353939
NASP	-	-	-	-	-	-0.40138	-0.364366
NAV2	-	-	-	-	-	-0.659883	-0.635702
NAV3	-	-	-	-	-	-0.682966	-0.418595
NCF2	-	-	-	-	-	-1.43237	-1.64833
NEK3	-	-	-	-	-	-0.478747	-0.466521		Kinase
NEO1	-	-	-	-	-	-0.358397	-0.663162	BA
NEU3	-	-	-	-	-	-0.497448	-0.709571
NPC2	-	-	-	-	-	0.690284	0.761877
NRP2	-	-	-	-	-	-0.426496	-0.502403	BA
NSUN3	-	-	-	-	-	0.674769	0.429184
NT5DC3	-	-	-	-	-	0.581289	0.530876
OLFML2A	-	-	-	-	-	0.769589	0.753048	ECMO
OSBPL5	-	-	-	-	-	-0.405192	-0.450016
PALM2	-	-	-	-	-	0.355145	0.792538
PARK7	-	-	-	-	-	0.480954	0.485586
PDE6D	-	-	-	-	-	-0.431571	-0.390114
PEG10	-	-	-	-	-	0.91011	0.7993
PEX14	-	-	-	-	-	0.50704	0.565082
PGD	-	-	-	-	-	0.605279	0.676984
PHF13	-	-	-	-	-	0.67186	0.769674
PHKB	-	-	-	-	-	-0.396051	-0.485015
PJA1	-	-	-	-	-	-0.529115	-1.01977		Ubiquitin and UBL
PKIA	-	-	-	-	-	-2.74971	-1.38805
PLCB4	-	-	-	-	-	1.06372	0.977846
PLCG2	-	-	-	-	-	-0.33301	-0.426899
PLOD1	-	-	-	-	-	0.581353	0.617085
PPME1	-	-	-	-	-	0.471026	0.466707
PRDM2	-	-	-	-	-	0.453613	0.572846		Transcription factor
RAB40C	-	-	-	-	-	-0.536751	-0.688653		Ubiquitin and UBL
RAP2B	-	-	-	-	-	-0.454655	-0.513216	BA
RBM23	-	-	-	-	-	0.359487	0.476061
RCC2	-	-	-	-	-	0.610946	0.649632
RGS19	-	-	-	-	-	0.962524	0.58698
RPGR	-	-	-	-	-	-0.340378	-0.479756
RPRD1A	-	-	-	-	-	0.432255	0.640277
RTEL1	-	-	-	-	-	0.541975	0.570187
RTN4IP1	-	-	-	-	-	0.375449	0.451484
S100A4	-	-	-	-	-	0.536617	1.24853
SCPEP1	-	-	-	-	-	0.391934	0.435083
SDC2	-	-	-	-	-	1.86591	1.04868
SDHA	-	-	-	-	-	0.423181	0.599577
SDHB	-	-	-	-	-	0.575914	0.812335
SELM	-	-	-	-	-	0.689035	0.711984
SEMA3B	-	-	-	-	-	0.688875	0.525883
SERPINE1	-	-	-	-	-	-0.791521	-0.411328	ECMO
SGSH	-	-	-	-	-	0.895383	0.668555
SLC34A3	-	-	-	-	-	0.808238	0.668055
SMARCA1	-	-	-	-	-	0.373018	0.419069
SNCAIP	-	-	-	-	-	-0.673545	-0.705439
SNX18	-	-	-	-	-	0.402345	0.635707
SORL1	-	-	-	-	-	0.719476	0.563406
SRGN	-	-	-	-	-	-0.463832	-0.615968
SRM	-	-	-	-	-	0.560871	0.393426		Kinase
STAT5A	-	-	-	-	-	-0.499325	-0.405927		Transcription factor
STRA13	-	-	-	-	-	0.621614	0.544825
SUMF1	-	-	-	-	-	0.441095	1.05009
SVIP	-	-	-	-	-	-0.407708	-0.355643
TANGO6	-	-	-	-	-	0.494144	0.409155
TCF3	-	-	-	-	-	0.703707	0.421904		Transcription factor
TFPI2	-	-	-	-	-	-1.00594	-1.02187
TGIF2LY	-	-	-	-	-	-0.805317	-0.454917
TMCO3	-	-	-	-	-	0.449044	0.475368
TMEM128	-	-	-	-	-	0.39176	0.386541
TNFAIP2	-	-	-	-	-	0.536699	0.560447
TTC4	-	-	-	-	-	-0.439542	-0.3623
TTYH3	-	-	-	-	-	0.438197	0.558428
UBE4B	-	-	-	-	-	0.480414	0.582208		Ubiquitin and UBL
UBL3	-	-	-	-	-	-0.772639	-0.43442
UBL7	-	-	-	-	-	0.452315	0.51174
VAC14	-	-	-	-	-	-0.470852	-0.398709
WDHD1	-	-	-	-	-	0.465971	0.483365
WWOX	-	-	-	-	-	-0.435131	-1.77738
ZBTB17	-	-	-	-	-	0.543958	0.622957		Transcription factor
ZC3H12C	-	-	-	-	-	-0.32439	-0.352779
ZDHHC12	-	-	-	-	-	0.511609	0.527406
ZFP36L1	-	-	-	-	-	-0.441133	-0.71849	BA
ZNF263	-	-	-	-	-	-0.396911	-0.390234		Transcription factor
ZNF385A	-	-	-	-	-	0.884271	1.08782		Transcription factor
ZNF691	-	-	-	-	-	-0.431535	-0.371747		Transcription factor
